# Supplementary material for: Genome of Acanthamoeba castellanii highlights extensive lateral gene transfer and early evolution of tyrosine kinase signaling
Source: Genome Biol. 2013 Feb 1;14(2):R11. doi: 10.1186/gb-2013-14-2-r11 (PMC4053784; doi:10.1186/gb-2013-14-2-r11)
Supplement: Additional file 2 — Supplementary material supporting the LGT analysis. [file gb-2013-14-2-r11-S2.XLS]

## Sheet: LGT-derived genes
Supplementary table: Prokaryotic LGT-derived genes and their putative donors in the genomes of Acanthamoeba, Entamoeba, and Dictyostelium
Locus tag	Recipient	Nearest neighbor in phylogenetic analysis (putative donor)	Domain	Phylum	Class	Oxygen requirement	Host association
ACA1_039470	Acanthamoeba sp.	Hyperthermus butylicus DSM 5456	Archaea	Crenarchaeota	Thermoprotei	anaerobic	environmental
ACA1_093720	Acanthamoeba sp.	Natrialba magadii ATCC 43099	Archaea	Euryarchaeota	Halobacteria	aerobic	environmental
ACA1_277000	Acanthamoeba sp.	Halorhabdus utahensis DSM 12940	Archaea	Euryarchaeota	Halobacteria	aerobic	environmental
ACA1_062130	Acanthamoeba sp.	Methanocaldococcus infernus ME	Archaea	Euryarchaeota	Methanococci	anaerobic	environmental
ACA1_263130	Acanthamoeba sp.	Methanoculleus marisnigri JR1	Archaea	Euryarchaeota	Methanomicrobia	anaerobic	environmental
ACA1_287370	Acanthamoeba sp.	Methanoplanus petrolearius DSM 11571	Archaea	Euryarchaeota	Methanomicrobia	anaerobic	environmental
ACA1_046390	Acanthamoeba sp.	Methanosarcina barkeri str. Fusaro	Archaea	Euryarchaeota	Methanomicrobia	anaerobic	host associated
ACA1_039320	Acanthamoeba sp.	Pyrococcus furiosus DSM 3638	Archaea	Euryarchaeota	Thermococci	anaerobic	environmental
ACA1_047890	Acanthamoeba sp.	Thermococcus kodakarensis KOD1	Archaea	Euryarchaeota	Thermococci	anaerobic	environmental
ACA1_055330	Acanthamoeba sp.	Pyrococcus furiosus DSM 3638	Archaea	Euryarchaeota	Thermococci	anaerobic	environmental
ACA1_327100	Acanthamoeba sp.	Pyrococcus horikoshii OT3	Archaea	Euryarchaeota	Thermococci	anaerobic	environmental
ACA1_375680	Acanthamoeba sp.	Thermococcus sibiricus MM 739	Archaea	Euryarchaeota	Thermococci	anaerobic	environmental
ACA1_109260	Acanthamoeba sp.	Candidatus Korarchaeum cryptofilum OPF8	Archaea	Korarchaeota	Candidatus Korarchaeum	anaerobic	environmental
ACA1_168560	Acanthamoeba sp.	Terriglobus saanensis SP1PR4	Bacteria	Acidobacteria	Acidobacteriales	aerobic	environmental
ACA1_178430	Acanthamoeba sp.	Terriglobus saanensis SP1PR4	Bacteria	Acidobacteria	Acidobacteriales	aerobic	environmental
ACA1_256530	Acanthamoeba sp.	Acidobacterium sp. MP5ACTX8	Bacteria	Acidobacteria	Acidobacteriales	aerobic	environmental
ACA1_314620	Acanthamoeba sp.	Acidobacterium sp. MP5ACTX8	Bacteria	Acidobacteria	Acidobacteriales	aerobic	environmental
ACA1_368570	Acanthamoeba sp.	Acidobacterium capsulatum ATCC 51196	Bacteria	Acidobacteria	Acidobacteriales	aerobic	environmental
ACA1_059950	Acanthamoeba sp.	Candidatus Chloracidobacterium thermophilum	Bacteria	Acidobacteria	Candidatus Chloracidobacterium	aerobic	environmental
ACA1_262790	Acanthamoeba sp.	Candidatus Chloracidobacterium thermophilum	Bacteria	Acidobacteria	Candidatus Chloracidobacterium	aerobic	environmental
ACA1_099890	Acanthamoeba sp.	Candidatus Koribacter versatilis Ellin345	Bacteria	Acidobacteria	Candidatus Koribacter	aerobic	environmental
ACA1_233050	Acanthamoeba sp.	Candidatus Koribacter versatilis Ellin345	Bacteria	Acidobacteria	Candidatus Koribacter	aerobic	environmental
ACA1_283250	Acanthamoeba sp.	Candidatus Koribacter versatilis Ellin345	Bacteria	Acidobacteria	Candidatus Koribacter	aerobic	environmental
ACA1_036300	Acanthamoeba sp.	Candidatus Solibacter usitatus Ellin6076	Bacteria	Acidobacteria	Solibacteres	aerobic	environmental
ACA1_131360	Acanthamoeba sp.	Candidatus Solibacter usitatus Ellin6076	Bacteria	Acidobacteria	Solibacteres	aerobic	environmental
ACA1_070090	Acanthamoeba sp.	Acidimicrobium ferrooxidans DSM 10331	Bacteria	Actinobacteria	Acidimicrobidae	aerobic	environmental
ACA1_006120	Acanthamoeba sp.	Streptomyces sp. SA3_actG	Bacteria	Actinobacteria	Actinobacteridae	aerobic	environmental
ACA1_051820	Acanthamoeba sp.	Kribbella flavida DSM 17836	Bacteria	Actinobacteria	Actinobacteridae	aerobic	environmental
ACA1_056940	Acanthamoeba sp.	Arthrobacter aurescens TC1	Bacteria	Actinobacteria	Actinobacteridae	aerobic	environmental
ACA1_062210	Acanthamoeba sp.	Brachybacterium faecium DSM 4810	Bacteria	Actinobacteria	Actinobacteridae	aerobic	environmental
ACA1_073220	Acanthamoeba sp.	Frankia sp. EuI1c	Bacteria	Actinobacteria	Actinobacteridae	aerobic	environmental
ACA1_099800	Acanthamoeba sp.	Thermomonospora curvata DSM 43183	Bacteria	Actinobacteria	Actinobacteridae	aerobic	environmental
ACA1_149960	Acanthamoeba sp.	Arthrobacter sp. FB24	Bacteria	Actinobacteria	Actinobacteridae	aerobic	environmental
ACA1_158640	Acanthamoeba sp.	Kribbella flavida DSM 17836	Bacteria	Actinobacteria	Actinobacteridae	aerobic	environmental
ACA1_160440	Acanthamoeba sp.	Nocardioides sp. JS614	Bacteria	Actinobacteria	Actinobacteridae	aerobic	environmental
ACA1_200880	Acanthamoeba sp.	Arthrobacter aurescens TC1	Bacteria	Actinobacteria	Actinobacteridae	aerobic	environmental
ACA1_207860	Acanthamoeba sp.	Streptomyces tenjimariensis	Bacteria	Actinobacteria	Actinobacteridae	aerobic	environmental
ACA1_210510	Acanthamoeba sp.	Rhodococcus equi ATCC 33707	Bacteria	Actinobacteria	Actinobacteridae	aerobic	environmental
ACA1_211650	Acanthamoeba sp.	Amycolatopsis mediterranei U32	Bacteria	Actinobacteria	Actinobacteridae	aerobic	environmental
ACA1_213560	Acanthamoeba sp.	Kribbella flavida DSM 17836	Bacteria	Actinobacteria	Actinobacteridae	aerobic	environmental
ACA1_250460	Acanthamoeba sp.	Frankia sp. EUN1f	Bacteria	Actinobacteria	Actinobacteridae	aerobic	environmental
ACA1_265450	Acanthamoeba sp.	Nocardia farcinica IFM 10152	Bacteria	Actinobacteria	Actinobacteridae	aerobic	environmental
ACA1_278310	Acanthamoeba sp.	Frankia sp. EUN1f	Bacteria	Actinobacteria	Actinobacteridae	aerobic	environmental
ACA1_327440	Acanthamoeba sp.	Thermobispora bispora DSM 43833	Bacteria	Actinobacteria	Actinobacteridae	aerobic	environmental
ACA1_344930	Acanthamoeba sp.	Acidothermus cellulolyticus 11B	Bacteria	Actinobacteria	Actinobacteridae	aerobic	environmental
ACA1_367620	Acanthamoeba sp.	Nocardioides sp. JS614	Bacteria	Actinobacteria	Actinobacteridae	aerobic	environmental
ACA1_385060	Acanthamoeba sp.	Frankia sp. EUN1f	Bacteria	Actinobacteria	Actinobacteridae	aerobic	environmental
ACA1_059470	Acanthamoeba sp.	Sanguibacter keddieii DSM 10542	Bacteria	Actinobacteria	Actinobacteridae	aerobic	host associated
ACA1_141830	Acanthamoeba sp.	Mycobacterium abscessus ATCC 19977	Bacteria	Actinobacteria	Actinobacteridae	aerobic	host associated
ACA1_156870	Acanthamoeba sp.	Mycobacterium tuberculosis GM 1503	Bacteria	Actinobacteria	Actinobacteridae	aerobic	host associated
ACA1_330340	Acanthamoeba sp.	Actinomyces odontolyticus ATCC 17982	Bacteria	Actinobacteria	Actinobacteridae	aerobic	host associated
ACA1_061260	Acanthamoeba sp.	Eggerthella sp. 1_3_56FAA	Bacteria	Actinobacteria	Coriobacteridae	anaerobic	host associated
ACA1_377480	Acanthamoeba sp.	marine actinobacterium PHSC20C1	Bacteria	Actinobacteria	marine actinobacterium PHSC20C1	aerobic	environmental
ACA1_044980	Acanthamoeba sp.	Rubrobacter xylanophilus DSM 9941	Bacteria	Actinobacteria	Rubrobacteridae	aerobic	environmental
ACA1_066100	Acanthamoeba sp.	Rubrobacter xylanophilus DSM 9941	Bacteria	Actinobacteria	Rubrobacteridae	aerobic	environmental
ACA1_396530	Acanthamoeba sp.	Rubrobacter xylanophilus DSM 9941	Bacteria	Actinobacteria	Rubrobacteridae	aerobic	environmental
ACA1_124700	Acanthamoeba sp.	Bacteroides sp. 20_3	Bacteria	Bacteroidetes	Bacteroidia	anaerobic	host associated
ACA1_131640	Acanthamoeba sp.	Prevotella timonensis CRIS 5C-B1	Bacteria	Bacteroidetes	Bacteroidia	anaerobic	host associated
ACA1_201460	Acanthamoeba sp.	Prevotella salivae DSM 15606	Bacteria	Bacteroidetes	Bacteroidia	anaerobic	host associated
ACA1_204560	Acanthamoeba sp.	Alistipes sp. HGB5	Bacteria	Bacteroidetes	Bacteroidia	anaerobic	host associated
ACA1_207950	Acanthamoeba sp.	Bacteroides plebeius DSM 17135	Bacteria	Bacteroidetes	Bacteroidia	anaerobic	host associated
ACA1_281870	Acanthamoeba sp.	Candidatus Amoebophilus asiaticus 5a2	Bacteria	Bacteroidetes	Candidatus Amoebophilus	aerobic	host associated
ACA1_013590	Acanthamoeba sp.	Spirosoma linguale DSM 74	Bacteria	Bacteroidetes	Cytophagia	aerobic	environmental
ACA1_094100	Acanthamoeba sp.	Microscilla marina ATCC 23134	Bacteria	Bacteroidetes	Cytophagia	aerobic	environmental
ACA1_100500	Acanthamoeba sp.	Marivirga tractuosa DSM 4126	Bacteria	Bacteroidetes	Cytophagia	aerobic	environmental
ACA1_108520	Acanthamoeba sp.	Spirosoma linguale DSM 74	Bacteria	Bacteroidetes	Cytophagia	aerobic	environmental
ACA1_186700	Acanthamoeba sp.	Microscilla marina ATCC 23134	Bacteria	Bacteroidetes	Cytophagia	aerobic	environmental
ACA1_192150	Acanthamoeba sp.	Microscilla marina ATCC 23134	Bacteria	Bacteroidetes	Cytophagia	aerobic	environmental
ACA1_208120	Acanthamoeba sp.	Microscilla marina ATCC 23134	Bacteria	Bacteroidetes	Cytophagia	aerobic	environmental
ACA1_257080	Acanthamoeba sp.	Microscilla marina ATCC 23134	Bacteria	Bacteroidetes	Cytophagia	aerobic	environmental
ACA1_261420	Acanthamoeba sp.	Microscilla marina ATCC 23134	Bacteria	Bacteroidetes	Cytophagia	aerobic	environmental
ACA1_279380	Acanthamoeba sp.	Marivirga tractuosa DSM 4126	Bacteria	Bacteroidetes	Cytophagia	aerobic	environmental
ACA1_301010	Acanthamoeba sp.	Leadbetterella byssophila DSM 17132	Bacteria	Bacteroidetes	Cytophagia	aerobic	environmental
ACA1_396000	Acanthamoeba sp.	Microscilla marina ATCC 23134	Bacteria	Bacteroidetes	Cytophagia	aerobic	environmental
ACA1_295030	Acanthamoeba sp.	Dyadobacter fermentans DSM 18053	Bacteria	Bacteroidetes	Cytophagia	aerobic	host associated
ACA1_024730	Acanthamoeba sp.	Cellulophaga algicola DSM 14237	Bacteria	Bacteroidetes	Flavobacteria	aerobic	environmental
ACA1_239420	Acanthamoeba sp.	Chryseobacterium gleum ATCC 35910	Bacteria	Bacteroidetes	Flavobacteria	aerobic	environmental
ACA1_265120	Acanthamoeba sp.	Psychroflexus torquis ATCC 700755	Bacteria	Bacteroidetes	Flavobacteria	aerobic	environmental
ACA1_268690	Acanthamoeba sp.	Flavobacteria bacterium BAL38	Bacteria	Bacteroidetes	Flavobacteria	aerobic	environmental
ACA1_292160	Acanthamoeba sp.	Polaribacter irgensii 23-P	Bacteria	Bacteroidetes	Flavobacteria	aerobic	environmental
ACA1_314630	Acanthamoeba sp.	Flavobacterium johnsoniae UW101	Bacteria	Bacteroidetes	Flavobacteria	aerobic	environmental
ACA1_386720	Acanthamoeba sp.	Maribacter sp. HTCC2170	Bacteria	Bacteroidetes	Flavobacteria	aerobic	environmental
ACA1_401190	Acanthamoeba sp.	Flavobacteria bacterium BBFL7	Bacteria	Bacteroidetes	Flavobacteria	aerobic	environmental
ACA1_058910	Acanthamoeba sp.	Rhodothermus sp. XMH10	Bacteria	Bacteroidetes	Sphingobacteria	aerobic	environmental
ACA1_094550	Acanthamoeba sp.	Rhodothermus marinus DSM 4252	Bacteria	Bacteroidetes	Sphingobacteria	aerobic	environmental
ACA1_112250	Acanthamoeba sp.	Rhodothermus marinus DSM 4252	Bacteria	Bacteroidetes	Sphingobacteria	aerobic	environmental
ACA1_175430	Acanthamoeba sp.	Rhodothermus marinus DSM 4252	Bacteria	Bacteroidetes	Sphingobacteria	aerobic	environmental
ACA1_179080	Acanthamoeba sp.	Rhodothermus marinus DSM 4252	Bacteria	Bacteroidetes	Sphingobacteria	aerobic	environmental
ACA1_192250	Acanthamoeba sp.	Pedobacter heparinus DSM 2366	Bacteria	Bacteroidetes	Sphingobacteria	aerobic	environmental
ACA1_394960	Acanthamoeba sp.	Rhodothermus marinus DSM 4252	Bacteria	Bacteroidetes	Sphingobacteria	aerobic	environmental
ACA1_396400	Acanthamoeba sp.	Salinibacter ruber DSM 13855	Bacteria	Bacteroidetes	Sphingobacteria	aerobic	environmental
ACA1_397300	Acanthamoeba sp.	Mucilaginibacter paludis DSM 18603	Bacteria	Bacteroidetes	Sphingobacteria	facultative	environmental
ACA1_054850	Acanthamoeba sp.	Parachlamydia acanthamoebae str. Hall's coccus	Bacteria	Chlamydiae	Chlamydiales	aerobic	host associated
ACA1_069390	Acanthamoeba sp.	Parachlamydia acanthamoebae str. Hall's coccus	Bacteria	Chlamydiae	Chlamydiales	aerobic	host associated
ACA1_138900	Acanthamoeba sp.	Parachlamydia acanthamoebae str. Hall's coccus	Bacteria	Chlamydiae	Chlamydiales	aerobic	host associated
ACA1_148350	Acanthamoeba sp.	Parachlamydia acanthamoebae str. Hall's coccus	Bacteria	Chlamydiae	Chlamydiales	aerobic	host associated
ACA1_377170	Acanthamoeba sp.	Parachlamydia acanthamoebae str. Hall's coccus	Bacteria	Chlamydiae	Chlamydiales	aerobic	host associated
ACA1_099790	Acanthamoeba sp.	Prosthecochloris aestuarii DSM 271	Bacteria	Chlorobi	Chlorobia	anaerobic	environmental
ACA1_250060	Acanthamoeba sp.	Anaerolinea thermophila UNI-1	Bacteria	Chloroflexi	Anaerolineae	anaerobic	environmental
ACA1_379940	Acanthamoeba sp.	Anaerolinea thermophila UNI-1	Bacteria	Chloroflexi	Anaerolineae	anaerobic	environmental
ACA1_092590	Acanthamoeba sp.	Chloroflexus aurantiacus J-10-fl	Bacteria	Chloroflexi	Chloroflexales	anaerobic	environmental
ACA1_095850	Acanthamoeba sp.	Roseiflexus sp. RS-1	Bacteria	Chloroflexi	Chloroflexales	anaerobic	environmental
ACA1_116600	Acanthamoeba sp.	Oscillochloris trichoides DG6	Bacteria	Chloroflexi	Chloroflexales	anaerobic	environmental
ACA1_152830	Acanthamoeba sp.	Roseiflexus sp. RS-1	Bacteria	Chloroflexi	Chloroflexales	anaerobic	environmental
ACA1_256080	Acanthamoeba sp.	Roseiflexus castenholzii DSM 13941	Bacteria	Chloroflexi	Chloroflexales	anaerobic	environmental
ACA1_380190	Acanthamoeba sp.	Chloroflexus aurantiacus J-10-fl	Bacteria	Chloroflexi	Chloroflexales	anaerobic	environmental
ACA1_397140	Acanthamoeba sp.	Dehalogenimonas lykanthroporepellens BL-DC-9	Bacteria	Chloroflexi	Dehalococcoidetes	anaerobic	environmental
ACA1_037470	Acanthamoeba sp.	Herpetosiphon aurantiacus ATCC 23779	Bacteria	Chloroflexi	Herpetosiphonales	aerobic	environmental
ACA1_193930	Acanthamoeba sp.	Herpetosiphon aurantiacus ATCC 23779	Bacteria	Chloroflexi	Herpetosiphonales	aerobic	environmental
ACA1_205740	Acanthamoeba sp.	Herpetosiphon aurantiacus ATCC 23779	Bacteria	Chloroflexi	Herpetosiphonales	aerobic	environmental
ACA1_252980	Acanthamoeba sp.	Herpetosiphon aurantiacus ATCC 23779	Bacteria	Chloroflexi	Herpetosiphonales	aerobic	environmental
ACA1_257240	Acanthamoeba sp.	Herpetosiphon aurantiacus ATCC 23779	Bacteria	Chloroflexi	Herpetosiphonales	aerobic	environmental
ACA1_041640	Acanthamoeba sp.	Ktedonobacter racemifer DSM 44963	Bacteria	Chloroflexi	Ktedonobacteria	aerobic	environmental
ACA1_049890	Acanthamoeba sp.	Ktedonobacter racemifer DSM 44963	Bacteria	Chloroflexi	Ktedonobacteria	aerobic	environmental
ACA1_051650	Acanthamoeba sp.	Ktedonobacter racemifer DSM 44963	Bacteria	Chloroflexi	Ktedonobacteria	aerobic	environmental
ACA1_145430	Acanthamoeba sp.	Ktedonobacter racemifer DSM 44963	Bacteria	Chloroflexi	Ktedonobacteria	aerobic	environmental
ACA1_212410	Acanthamoeba sp.	Ktedonobacter racemifer DSM 44963	Bacteria	Chloroflexi	Ktedonobacteria	aerobic	environmental
ACA1_268740	Acanthamoeba sp.	Ktedonobacter racemifer DSM 44963	Bacteria	Chloroflexi	Ktedonobacteria	aerobic	environmental
ACA1_282450	Acanthamoeba sp.	Ktedonobacter racemifer DSM 44963	Bacteria	Chloroflexi	Ktedonobacteria	aerobic	environmental
ACA1_390760	Acanthamoeba sp.	Ktedonobacter racemifer DSM 44963	Bacteria	Chloroflexi	Ktedonobacteria	aerobic	environmental
ACA1_141840	Acanthamoeba sp.	Desulfurispirillum indicum S5	Bacteria	Chrysiogenetes	Chrysiogenales	anaerobic	environmental
ACA1_047730	Acanthamoeba sp.	Acaryochloris marina MBIC11017	Bacteria	Cyanobacteria	Acaryochloris	aerobic	environmental
ACA1_060000	Acanthamoeba sp.	Acaryochloris marina MBIC11017	Bacteria	Cyanobacteria	Acaryochloris	aerobic	environmental
ACA1_152510	Acanthamoeba sp.	Acaryochloris marina MBIC11017	Bacteria	Cyanobacteria	Acaryochloris	aerobic	environmental
ACA1_283810	Acanthamoeba sp.	Acaryochloris marina MBIC11017	Bacteria	Cyanobacteria	Acaryochloris	aerobic	environmental
ACA1_377900	Acanthamoeba sp.	Acaryochloris marina MBIC11017	Bacteria	Cyanobacteria	Acaryochloris	aerobic	environmental
ACA1_059650	Acanthamoeba sp.	Cyanothece sp. PCC 7424	Bacteria	Cyanobacteria	Chroococcales	facultative	environmental
ACA1_074390	Acanthamoeba sp.	Synechococcus sp. RS9917	Bacteria	Cyanobacteria	Chroococcales	aerobic	environmental
ACA1_092670	Acanthamoeba sp.	Thermosynechococcus elongatus BP-1	Bacteria	Cyanobacteria	Chroococcales	aerobic	environmental
ACA1_117510	Acanthamoeba sp.	Cyanothece sp. ATCC 51142	Bacteria	Cyanobacteria	Chroococcales	facultative	environmental
ACA1_136460	Acanthamoeba sp.	Synechococcus sp. PCC 7335	Bacteria	Cyanobacteria	Chroococcales	aerobic	environmental
ACA1_205650	Acanthamoeba sp.	Cyanothece sp. PCC 7822	Bacteria	Cyanobacteria	Chroococcales	facultative	environmental
ACA1_207170	Acanthamoeba sp.	Cyanothece sp. PCC 7425	Bacteria	Cyanobacteria	Chroococcales	facultative	environmental
ACA1_256910	Acanthamoeba sp.	Cyanothece sp. ATCC 51142	Bacteria	Cyanobacteria	Chroococcales	facultative	environmental
ACA1_259190	Acanthamoeba sp.	Cyanothece sp. CCY0110	Bacteria	Cyanobacteria	Chroococcales	facultative	environmental
ACA1_270740	Acanthamoeba sp.	Cyanothece sp. PCC 7424	Bacteria	Cyanobacteria	Chroococcales	facultative	environmental
ACA1_280820	Acanthamoeba sp.	Crocosphaera watsonii WH 8501	Bacteria	Cyanobacteria	Chroococcales	aerobic	environmental
ACA1_282030	Acanthamoeba sp.	Cyanothece sp. PCC 7425	Bacteria	Cyanobacteria	Chroococcales	facultative	environmental
ACA1_282290	Acanthamoeba sp.	Synechococcus sp. PCC 7335	Bacteria	Cyanobacteria	Chroococcales	aerobic	environmental
ACA1_283380	Acanthamoeba sp.	Synechococcus sp. WH 5701	Bacteria	Cyanobacteria	Chroococcales	aerobic	environmental
ACA1_285090	Acanthamoeba sp.	Cyanothece sp. ATCC 51142	Bacteria	Cyanobacteria	Chroococcales	facultative	environmental
ACA1_292100	Acanthamoeba sp.	Cyanothece sp. PCC 7425	Bacteria	Cyanobacteria	Chroococcales	facultative	environmental
ACA1_325850	Acanthamoeba sp.	Cyanothece sp. PCC 7425	Bacteria	Cyanobacteria	Chroococcales	facultative	environmental
ACA1_370150	Acanthamoeba sp.	Synechococcus sp. PCC 7335	Bacteria	Cyanobacteria	Chroococcales	aerobic	environmental
ACA1_403550	Acanthamoeba sp.	Cyanothece sp. PCC 7822	Bacteria	Cyanobacteria	Chroococcales	facultative	environmental
ACA1_406240	Acanthamoeba sp.	Synechococcus elongatus PCC 6301	Bacteria	Cyanobacteria	Chroococcales	aerobic	environmental
ACA1_406430	Acanthamoeba sp.	Microcystis aeruginosa NIES-843	Bacteria	Cyanobacteria	Chroococcales	aerobic	environmental
ACA1_051060	Acanthamoeba sp.	Gloeobacter violaceus PCC 7421	Bacteria	Cyanobacteria	Gloeobacteria	aerobic	environmental
ACA1_071080	Acanthamoeba sp.	Gloeobacter violaceus PCC 7421	Bacteria	Cyanobacteria	Gloeobacteria	aerobic	environmental
ACA1_131090	Acanthamoeba sp.	Gloeobacter violaceus PCC 7421	Bacteria	Cyanobacteria	Gloeobacteria	aerobic	environmental
ACA1_258740	Acanthamoeba sp.	Gloeobacter violaceus PCC 7421	Bacteria	Cyanobacteria	Gloeobacteria	aerobic	environmental
ACA1_296200	Acanthamoeba sp.	Gloeobacter violaceus PCC 7421	Bacteria	Cyanobacteria	Gloeobacteria	aerobic	environmental
ACA1_368260	Acanthamoeba sp.	Gloeobacter violaceus PCC 7421	Bacteria	Cyanobacteria	Gloeobacteria	aerobic	environmental
ACA1_071280	Acanthamoeba sp.	Nostoc punctiforme PCC 73102	Bacteria	Cyanobacteria	Nostocales	aerobic	environmental
ACA1_091240	Acanthamoeba sp.	Nostoc sp. PCC 7120	Bacteria	Cyanobacteria	Nostocales	aerobic	environmental
ACA1_135020	Acanthamoeba sp.	Nostoc sp. ATCC 53789	Bacteria	Cyanobacteria	Nostocales	aerobic	environmental
ACA1_168400	Acanthamoeba sp.	Nostoc punctiforme PCC 73102	Bacteria	Cyanobacteria	Nostocales	aerobic	environmental
ACA1_190010	Acanthamoeba sp.	Nostoc punctiforme PCC 73102	Bacteria	Cyanobacteria	Nostocales	aerobic	environmental
ACA1_295230	Acanthamoeba sp.	Cylindrospermopsis raciborskii CS-505	Bacteria	Cyanobacteria	Nostocales	aerobic	environmental
ACA1_041690	Acanthamoeba sp.	Microcoleus chthonoplastes PCC 7420	Bacteria	Cyanobacteria	Oscillatoriales	aerobic	environmental
ACA1_053310	Acanthamoeba sp.	Microcoleus chthonoplastes PCC 7420	Bacteria	Cyanobacteria	Oscillatoriales	aerobic	environmental
ACA1_070020	Acanthamoeba sp.	Microcoleus chthonoplastes PCC 7420	Bacteria	Cyanobacteria	Oscillatoriales	aerobic	environmental
ACA1_089850	Acanthamoeba sp.	Lyngbya sp. PCC 8106	Bacteria	Cyanobacteria	Oscillatoriales	aerobic	environmental
ACA1_095690	Acanthamoeba sp.	Microcoleus chthonoplastes PCC 7420	Bacteria	Cyanobacteria	Oscillatoriales	aerobic	environmental
ACA1_108510	Acanthamoeba sp.	Oscillatoria sp. PCC 6506	Bacteria	Cyanobacteria	Oscillatoriales	aerobic	environmental
ACA1_115600	Acanthamoeba sp.	Oscillatoria sp. PCC 6506	Bacteria	Cyanobacteria	Oscillatoriales	aerobic	environmental
ACA1_139370	Acanthamoeba sp.	Oscillatoria sp. PCC 6506	Bacteria	Cyanobacteria	Oscillatoriales	aerobic	environmental
ACA1_178450	Acanthamoeba sp.	Microcoleus chthonoplastes PCC 7420	Bacteria	Cyanobacteria	Oscillatoriales	aerobic	environmental
ACA1_199020	Acanthamoeba sp.	Arthrospira maxima CS-328	Bacteria	Cyanobacteria	Oscillatoriales	facultative	environmental
ACA1_202020	Acanthamoeba sp.	Microcoleus chthonoplastes PCC 7420	Bacteria	Cyanobacteria	Oscillatoriales	aerobic	environmental
ACA1_270460	Acanthamoeba sp.	Microcoleus chthonoplastes PCC 7420	Bacteria	Cyanobacteria	Oscillatoriales	aerobic	environmental
ACA1_270490	Acanthamoeba sp.	Lyngbya sp. PCC 8106	Bacteria	Cyanobacteria	Oscillatoriales	aerobic	environmental
ACA1_385230	Acanthamoeba sp.	Microcoleus chthonoplastes PCC 7420	Bacteria	Cyanobacteria	Oscillatoriales	aerobic	environmental
ACA1_051690	Acanthamoeba sp.	Deinococcus geothermalis DSM 11300	Bacteria	Deinococcus-Thermus	Deinococci	aerobic	environmental
ACA1_098890	Acanthamoeba sp.	Deinococcus maricopensis DSM 21211	Bacteria	Deinococcus-Thermus	Deinococci	aerobic	environmental
ACA1_191330	Acanthamoeba sp.	Meiothermus silvanus DSM 9946	Bacteria	Deinococcus-Thermus	Deinococci	aerobic	environmental
ACA1_200860	Acanthamoeba sp.	Truepera radiovictrix DSM 17093	Bacteria	Deinococcus-Thermus	Deinococci	aerobic	environmental
ACA1_282310	Acanthamoeba sp.	Truepera radiovictrix DSM 17093	Bacteria	Deinococcus-Thermus	Deinococci	aerobic	environmental
ACA1_294290	Acanthamoeba sp.	Thermus thermophilus HB27	Bacteria	Deinococcus-Thermus	Deinococci	aerobic	environmental
ACA1_301020	Acanthamoeba sp.	Truepera radiovictrix DSM 17093	Bacteria	Deinococcus-Thermus	Deinococci	aerobic	environmental
ACA1_377150	Acanthamoeba sp.	Meiothermus ruber DSM 1279	Bacteria	Deinococcus-Thermus	Deinococci	aerobic	environmental
ACA1_068140	Acanthamoeba sp.	Dictyoglomus thermophilum H-6-12	Bacteria	Dictyoglomi	Dictyoglomales	anaerobic	environmental
ACA1_013480	Acanthamoeba sp.	Bacillus megaterium DSM 319	Bacteria	Firmicutes	Bacillales	aerobic	environmental
ACA1_022320	Acanthamoeba sp.	Alicyclobacillus acidocaldarius LAA1	Bacteria	Firmicutes	Bacillales	aerobic	environmental
ACA1_025130	Acanthamoeba sp.	Paenibacillus sp. JDR-2	Bacteria	Firmicutes	Bacillales	anaerobic	environmental
ACA1_034310	Acanthamoeba sp.	Brevibacillus brevis NBRC 100599	Bacteria	Firmicutes	Bacillales	aerobic	environmental
ACA1_040110	Acanthamoeba sp.	Bacillus megaterium QM B1551	Bacteria	Firmicutes	Bacillales	aerobic	environmental
ACA1_047910	Acanthamoeba sp.	Bacillus sp. m3-13	Bacteria	Firmicutes	Bacillales	aerobic	environmental
ACA1_051810	Acanthamoeba sp.	Geobacillus thermoglucosidasius C56-YS93	Bacteria	Firmicutes	Bacillales	aerobic	environmental
ACA1_061820	Acanthamoeba sp.	Bacillus tusciae DSM 2912	Bacteria	Firmicutes	Bacillales	aerobic	environmental
ACA1_093960	Acanthamoeba sp.	Anoxybacillus flavithermus WK1	Bacteria	Firmicutes	Bacillales	anaerobic	environmental
ACA1_118810	Acanthamoeba sp.	Paenibacillus curdlanolyticus YK9	Bacteria	Firmicutes	Bacillales	anaerobic	environmental
ACA1_133890	Acanthamoeba sp.	Anoxybacillus flavithermus WK1	Bacteria	Firmicutes	Bacillales	anaerobic	environmental
ACA1_136800	Acanthamoeba sp.	Bacillus circulans	Bacteria	Firmicutes	Bacillales	aerobic	environmental
ACA1_142350	Acanthamoeba sp.	Paenibacillus sp. JDR-2	Bacteria	Firmicutes	Bacillales	anaerobic	environmental
ACA1_292490	Acanthamoeba sp.	Bacillus licheniformis ATCC 14580	Bacteria	Firmicutes	Bacillales	facultative	environmental
ACA1_292720	Acanthamoeba sp.	Bacillus licheniformis ATCC 14580	Bacteria	Firmicutes	Bacillales	facultative	environmental
ACA1_293170	Acanthamoeba sp.	Bacillus megaterium DSM 319	Bacteria	Firmicutes	Bacillales	aerobic	environmental
ACA1_320230	Acanthamoeba sp.	Bacillus megaterium DSM 319	Bacteria	Firmicutes	Bacillales	aerobic	environmental
ACA1_358040	Acanthamoeba sp.	Bacillus thuringiensis serovar andalousiensis BGSC 4AW1	Bacteria	Firmicutes	Bacillales	aerobic	environmental
ACA1_363690	Acanthamoeba sp.	Paenibacillus sp. JDR-2	Bacteria	Firmicutes	Bacillales	anaerobic	environmental
ACA1_372090	Acanthamoeba sp.	Bacillus sp. NRRL B-14911	Bacteria	Firmicutes	Bacillales	aerobic	environmental
ACA1_395010	Acanthamoeba sp.	Paenibacillus sp. JDR-2	Bacteria	Firmicutes	Bacillales	anaerobic	environmental
ACA1_105050	Acanthamoeba sp.	Paenibacillus larvae subsp. larvae BRL-230010	Bacteria	Firmicutes	Bacillales	anaerobic	host associated
ACA1_153530	Acanthamoeba sp.	Paenibacillus larvae subsp. larvae BRL-230010	Bacteria	Firmicutes	Bacillales	anaerobic	host associated
ACA1_187250	Acanthamoeba sp.	Bacillus sp. BT1B_CT2	Bacteria	Firmicutes	Bacillales	anaerobic	host associated
ACA1_062940	Acanthamoeba sp.	Halothermothrix orenii H 168	Bacteria	Firmicutes	Clostridia	anaerobic	environmental
ACA1_078090	Acanthamoeba sp.	Pelotomaculum thermopropionicum SI	Bacteria	Firmicutes	Clostridia	anaerobic	environmental
ACA1_094990	Acanthamoeba sp.	Moorella thermoacetica ATCC 39073	Bacteria	Firmicutes	Clostridia	anaerobic	environmental
ACA1_102450	Acanthamoeba sp.	Caldicellulosiruptor bescii DSM 6725	Bacteria	Firmicutes	Clostridia	anaerobic	environmental
ACA1_103520	Acanthamoeba sp.	Moorella thermoacetica ATCC 39073	Bacteria	Firmicutes	Clostridia	anaerobic	environmental
ACA1_148720	Acanthamoeba sp.	Thermaerobacter subterraneus DSM 13965	Bacteria	Firmicutes	Clostridia	aerobic	environmental
ACA1_163470	Acanthamoeba sp.	Thermaerobacter subterraneus DSM 13965	Bacteria	Firmicutes	Clostridia	aerobic	environmental
ACA1_165670	Acanthamoeba sp.	Candidatus Desulforudis audaxviator MP104C	Bacteria	Firmicutes	Clostridia	anaerobic	environmental
ACA1_218510	Acanthamoeba sp.	Clostridium lentocellum DSM 5427	Bacteria	Firmicutes	Clostridia	anaerobic	environmental
ACA1_257830	Acanthamoeba sp.	Symbiobacterium thermophilum IAM 14863	Bacteria	Firmicutes	Clostridia	aerobic	environmental
ACA1_285100	Acanthamoeba sp.	Thermoanaerobacter italicus Ab9	Bacteria	Firmicutes	Clostridia	anaerobic	environmental
ACA1_293560	Acanthamoeba sp.	Thermoanaerobacterium thermosaccharolyticum DSM 571	Bacteria	Firmicutes	Clostridia	anaerobic	environmental
ACA1_331350	Acanthamoeba sp.	Acetohalobium arabaticum DSM 5501	Bacteria	Firmicutes	Clostridia	anaerobic	environmental
ACA1_332510	Acanthamoeba sp.	Clostridium cellulovorans 743B	Bacteria	Firmicutes	Clostridia	anaerobic	environmental
ACA1_391350	Acanthamoeba sp.	Coprothermobacter proteolyticus DSM 5265	Bacteria	Firmicutes	Clostridia	anaerobic	environmental
ACA1_122150	Acanthamoeba sp.	Subdoligranulum variabile DSM 15176	Bacteria	Firmicutes	Clostridia	anaerobic	host associated
ACA1_128230	Acanthamoeba sp.	Clostridium perfringens SM101	Bacteria	Firmicutes	Clostridia	anaerobic	host associated
ACA1_386150	Acanthamoeba sp.	Clostridium tetani E88	Bacteria	Firmicutes	Clostridia	anaerobic	host associated
ACA1_389490	Acanthamoeba sp.	Eubacterium ventriosum ATCC 27560	Bacteria	Firmicutes	Clostridia	anaerobic	host associated
ACA1_283930	Acanthamoeba sp.	Lactobacillus salivarius ACS-116-V-Col5a	Bacteria	Firmicutes	Lactobacillales	aerobic	host associated
ACA1_282560	Acanthamoeba sp.	Thermosinus carboxydivorans Nor1	Bacteria	Firmicutes	Negativicutes	anaerobic	environmental
ACA1_283720	Acanthamoeba sp.	Thermosinus carboxydivorans Nor1	Bacteria	Firmicutes	Negativicutes	anaerobic	environmental
ACA1_152920	Acanthamoeba sp.	Selenomonas sputigena ATCC 35185	Bacteria	Firmicutes	Negativicutes	anaerobic	host associated
ACA1_091530	Acanthamoeba sp.	Gemmatimonas aurantiaca T-27	Bacteria	Gemmatimonadetes	Gemmatimonadales	aerobic	environmental
ACA1_153670	Acanthamoeba sp.	Gemmatimonas aurantiaca T-27	Bacteria	Gemmatimonadetes	Gemmatimonadales	aerobic	environmental
ACA1_062540	Acanthamoeba sp.	Victivallis vadensis ATCC BAA-548	Bacteria	Lentisphaerae	Victivallales	anaerobic	host associated
ACA1_382740	Acanthamoeba sp.	Victivallis vadensis ATCC BAA-548	Bacteria	Lentisphaerae	Victivallales	anaerobic	host associated
ACA1_119560	Acanthamoeba sp.	Thermodesulfovibrio yellowstonii DSM 11347	Bacteria	Nitrospirae	Nitrospirales	aerobic	environmental
ACA1_219780	Acanthamoeba sp.	Thermodesulfovibrio yellowstonii DSM 11347	Bacteria	Nitrospirae	Nitrospirales	aerobic	environmental
ACA1_292970	Acanthamoeba sp.	Leptospirillum rubarum	Bacteria	Nitrospirae	Nitrospirales	aerobic	environmental
ACA1_013340	Acanthamoeba sp.	Planctomyces brasiliensis DSM 5305	Bacteria	Planctomycetes	Planctomycetacia	aerobic	environmental
ACA1_041750	Acanthamoeba sp.	Rhodopirellula baltica SH 1	Bacteria	Planctomycetes	Planctomycetacia	aerobic	environmental
ACA1_043090	Acanthamoeba sp.	Gemmata obscuriglobus UQM 2246	Bacteria	Planctomycetes	Planctomycetacia	aerobic	environmental
ACA1_055820	Acanthamoeba sp.	Pirellula staleyi DSM 6068	Bacteria	Planctomycetes	Planctomycetacia	aerobic	environmental
ACA1_069700	Acanthamoeba sp.	Isosphaera pallida ATCC 43644	Bacteria	Planctomycetes	Planctomycetacia	aerobic	environmental
ACA1_072790	Acanthamoeba sp.	Planctomyces brasiliensis DSM 5305	Bacteria	Planctomycetes	Planctomycetacia	aerobic	environmental
ACA1_075040	Acanthamoeba sp.	Planctomyces maris DSM 8797	Bacteria	Planctomycetes	Planctomycetacia	aerobic	environmental
ACA1_078200	Acanthamoeba sp.	Planctomyces maris DSM 8797	Bacteria	Planctomycetes	Planctomycetacia	aerobic	environmental
ACA1_101170	Acanthamoeba sp.	Pirellula staleyi DSM 6068	Bacteria	Planctomycetes	Planctomycetacia	aerobic	environmental
ACA1_132030	Acanthamoeba sp.	Gemmata obscuriglobus UQM 2246	Bacteria	Planctomycetes	Planctomycetacia	aerobic	environmental
ACA1_137550	Acanthamoeba sp.	Planctomyces maris DSM 8797	Bacteria	Planctomycetes	Planctomycetacia	aerobic	environmental
ACA1_167780	Acanthamoeba sp.	Blastopirellula marina DSM 3645	Bacteria	Planctomycetes	Planctomycetacia	aerobic	environmental
ACA1_178080	Acanthamoeba sp.	Candidatus Kuenenia stuttgartiensis	Bacteria	Planctomycetes	Planctomycetacia	anaerobic	environmental
ACA1_205750	Acanthamoeba sp.	Blastopirellula marina DSM 3645	Bacteria	Planctomycetes	Planctomycetacia	aerobic	environmental
ACA1_250320	Acanthamoeba sp.	Planctomyces maris DSM 8797	Bacteria	Planctomycetes	Planctomycetacia	aerobic	environmental
ACA1_278370	Acanthamoeba sp.	Pirellula staleyi DSM 6068	Bacteria	Planctomycetes	Planctomycetacia	aerobic	environmental
ACA1_283710	Acanthamoeba sp.	Planctomyces maris DSM 8797	Bacteria	Planctomycetes	Planctomycetacia	aerobic	environmental
ACA1_295200	Acanthamoeba sp.	Gemmata obscuriglobus UQM 2246	Bacteria	Planctomycetes	Planctomycetacia	aerobic	environmental
ACA1_379950	Acanthamoeba sp.	Gemmata obscuriglobus UQM 2246	Bacteria	Planctomycetes	Planctomycetacia	aerobic	environmental
ACA1_385910	Acanthamoeba sp.	Gemmata obscuriglobus UQM 2246	Bacteria	Planctomycetes	Planctomycetacia	aerobic	environmental
ACA1_395040	Acanthamoeba sp.	Planctomyces brasiliensis DSM 5305	Bacteria	Planctomycetes	Planctomycetacia	aerobic	environmental
ACA1_056310	Acanthamoeba sp.	Magnetospirillum gryphiswaldense MSR-1	Bacteria	Proteobacteria	Alphaproteobacteria	aerobic	environmental
ACA1_063370	Acanthamoeba sp.	Methylobacterium extorquens AM1	Bacteria	Proteobacteria	Alphaproteobacteria	aerobic	environmental
ACA1_066340	Acanthamoeba sp.	Acidiphilium cryptum JF-5	Bacteria	Proteobacteria	Alphaproteobacteria	aerobic	environmental
ACA1_075080	Acanthamoeba sp.	Maritimibacter alkaliphilus HTCC2654	Bacteria	Proteobacteria	Alphaproteobacteria	aerobic	environmental
ACA1_080420	Acanthamoeba sp.	Jannaschia sp. CCS1	Bacteria	Proteobacteria	Alphaproteobacteria	aerobic	environmental
ACA1_089710	Acanthamoeba sp.	Beijerinckia indica subsp. indica ATCC 9039	Bacteria	Proteobacteria	Alphaproteobacteria	aerobic	environmental
ACA1_091470	Acanthamoeba sp.	Sinorhizobium meliloti 1021	Bacteria	Proteobacteria	Alphaproteobacteria	aerobic	environmental
ACA1_093380	Acanthamoeba sp.	Hyphomicrobium denitrificans ATCC 51888	Bacteria	Proteobacteria	Alphaproteobacteria	aerobic	environmental
ACA1_103070	Acanthamoeba sp.	Rhodopseudomonas palustris DX-1	Bacteria	Proteobacteria	Alphaproteobacteria	facultative	environmental
ACA1_118370	Acanthamoeba sp.	Rhodospirillum centenum SW	Bacteria	Proteobacteria	Alphaproteobacteria	facultative	environmental
ACA1_149250	Acanthamoeba sp.	Sphingopyxis alaskensis RB2256	Bacteria	Proteobacteria	Alphaproteobacteria	aerobic	environmental
ACA1_152500	Acanthamoeba sp.	alpha proteobacterium BAL199	Bacteria	Proteobacteria	Alphaproteobacteria	aerobic	environmental
ACA1_159110	Acanthamoeba sp.	Caulobacter sp. K31	Bacteria	Proteobacteria	Alphaproteobacteria	aerobic	environmental
ACA1_167460	Acanthamoeba sp.	Roseobacter sp. SK209-2-6	Bacteria	Proteobacteria	Alphaproteobacteria	facultative	environmental
ACA1_179670	Acanthamoeba sp.	alpha proteobacterium BAL199	Bacteria	Proteobacteria	Alphaproteobacteria	aerobic	environmental
ACA1_185930	Acanthamoeba sp.	Rhodomicrobium vannielii ATCC 17100	Bacteria	Proteobacteria	Alphaproteobacteria	facultative	environmental
ACA1_201890	Acanthamoeba sp.	Sinorhizobium meliloti 1021	Bacteria	Proteobacteria	Alphaproteobacteria	aerobic	environmental
ACA1_203650	Acanthamoeba sp.	Novosphingobium aromaticivorans DSM 12444	Bacteria	Proteobacteria	Alphaproteobacteria	aerobic	environmental
ACA1_214730	Acanthamoeba sp.	Acidiphilium cryptum JF-5	Bacteria	Proteobacteria	Alphaproteobacteria	aerobic	environmental
ACA1_221470	Acanthamoeba sp.	Rhodospirillum centenum SW	Bacteria	Proteobacteria	Alphaproteobacteria	facultative	environmental
ACA1_233780	Acanthamoeba sp.	Magnetospirillum gryphiswaldense MSR-1	Bacteria	Proteobacteria	Alphaproteobacteria	aerobic	environmental
ACA1_265520	Acanthamoeba sp.	Ahrensia sp. R2A130	Bacteria	Proteobacteria	Alphaproteobacteria	aerobic	environmental
ACA1_274710	Acanthamoeba sp.	Rhodobacter sp. SW2	Bacteria	Proteobacteria	Alphaproteobacteria	facultative	environmental
ACA1_310380	Acanthamoeba sp.	Asticcacaulis excentricus CB 48	Bacteria	Proteobacteria	Alphaproteobacteria	aerobic	environmental
ACA1_338620	Acanthamoeba sp.	Magnetospirillum magnetotacticum MS-1	Bacteria	Proteobacteria	Alphaproteobacteria	aerobic	environmental
ACA1_365930	Acanthamoeba sp.	Beijerinckia indica subsp. indica ATCC 9039	Bacteria	Proteobacteria	Alphaproteobacteria	aerobic	environmental
ACA1_366530	Acanthamoeba sp.	Caulobacter crescentus NA1000	Bacteria	Proteobacteria	Alphaproteobacteria	aerobic	environmental
ACA1_374680	Acanthamoeba sp.	Sphingomonas wittichii RW1	Bacteria	Proteobacteria	Alphaproteobacteria	aerobic	environmental
ACA1_382060	Acanthamoeba sp.	Rhodospirillum centenum SW	Bacteria	Proteobacteria	Alphaproteobacteria	facultative	environmental
ACA1_387040	Acanthamoeba sp.	Loktanella vestfoldensis SKA53	Bacteria	Proteobacteria	Alphaproteobacteria	aerobic	environmental
ACA1_404980	Acanthamoeba sp.	Mesorhizobium sp. BNC1	Bacteria	Proteobacteria	Alphaproteobacteria	aerobic	environmental
ACA1_021270	Acanthamoeba sp.	Azospirillum sp. B510	Bacteria	Proteobacteria	Alphaproteobacteria	aerobic	host associated
ACA1_070310	Acanthamoeba sp.	Azospirillum sp. B510	Bacteria	Proteobacteria	Alphaproteobacteria	aerobic	host associated
ACA1_082520	Acanthamoeba sp.	Bradyrhizobium japonicum USDA 110	Bacteria	Proteobacteria	Alphaproteobacteria	aerobic	host associated
ACA1_126980	Acanthamoeba sp.	Sinorhizobium fredii NGR234	Bacteria	Proteobacteria	Alphaproteobacteria	aerobic	host associated
ACA1_183900	Acanthamoeba sp.	Ehrlichia chaffeensis str. Sapulpa	Bacteria	Proteobacteria	Alphaproteobacteria	aerobic	host associated
ACA1_258920	Acanthamoeba sp.	Gluconacetobacter diazotrophicus PAl 5	Bacteria	Proteobacteria	Alphaproteobacteria	aerobic	host associated
ACA1_269290	Acanthamoeba sp.	Wolbachia endosymbiont of Cadra cautella	Bacteria	Proteobacteria	Alphaproteobacteria	aerobic	host associated
ACA1_282280	Acanthamoeba sp.	Wolbachia endosymbiont of Culex quinquefasciatus Pel	Bacteria	Proteobacteria	Alphaproteobacteria	aerobic	host associated
ACA1_405520	Acanthamoeba sp.	Methylobacterium radiotolerans JCM 2831	Bacteria	Proteobacteria	Alphaproteobacteria	aerobic	host associated
ACA1_047650	Acanthamoeba sp.	Acidovorax delafieldii 2AN	Bacteria	Proteobacteria	Betaproteobacteria	aerobic	environmental
ACA1_058550	Acanthamoeba sp.	Polaromonas sp. JS666	Bacteria	Proteobacteria	Betaproteobacteria	aerobic	environmental
ACA1_076180	Acanthamoeba sp.	Nitrosospira multiformis ATCC 25196	Bacteria	Proteobacteria	Betaproteobacteria	aerobic	environmental
ACA1_100070	Acanthamoeba sp.	Variovorax paradoxus EPS	Bacteria	Proteobacteria	Betaproteobacteria	aerobic	environmental
ACA1_148320	Acanthamoeba sp.	Thiobacillus denitrificans ATCC 25259	Bacteria	Proteobacteria	Betaproteobacteria	facultative	environmental
ACA1_159330	Acanthamoeba sp.	Variovorax paradoxus S110	Bacteria	Proteobacteria	Betaproteobacteria	aerobic	environmental
ACA1_160910	Acanthamoeba sp.	Chromobacterium violaceum ATCC 12472	Bacteria	Proteobacteria	Betaproteobacteria	anaerobic	environmental
ACA1_162510	Acanthamoeba sp.	Burkholderia glumae BGR1	Bacteria	Proteobacteria	Betaproteobacteria	aerobic	environmental
ACA1_170680	Acanthamoeba sp.	Lutiella nitroferrum 2002	Bacteria	Proteobacteria	Betaproteobacteria	anaerobic	environmental
ACA1_181060	Acanthamoeba sp.	Burkholderia ubonensis Bu	Bacteria	Proteobacteria	Betaproteobacteria	aerobic	environmental
ACA1_185690	Acanthamoeba sp.	Comamonas testosteroni CNB-2	Bacteria	Proteobacteria	Betaproteobacteria	aerobic	environmental
ACA1_199050	Acanthamoeba sp.	Nitrosomonas sp. AL212	Bacteria	Proteobacteria	Betaproteobacteria	aerobic	environmental
ACA1_203800	Acanthamoeba sp.	Leptothrix cholodnii SP-6	Bacteria	Proteobacteria	Betaproteobacteria	aerobic	environmental
ACA1_249290	Acanthamoeba sp.	Nitrosospira multiformis ATCC 25196	Bacteria	Proteobacteria	Betaproteobacteria	aerobic	environmental
ACA1_257880	Acanthamoeba sp.	Burkholderia graminis C4D1M	Bacteria	Proteobacteria	Betaproteobacteria	aerobic	environmental
ACA1_364360	Acanthamoeba sp.	Achromobacter xylosoxidans C54	Bacteria	Proteobacteria	Betaproteobacteria	aerobic	environmental
ACA1_380480	Acanthamoeba sp.	Thauera sp. MZ1T	Bacteria	Proteobacteria	Betaproteobacteria	anaerobic	environmental
ACA1_393010	Acanthamoeba sp.	Burkholderia phytofirmans PsJN	Bacteria	Proteobacteria	Betaproteobacteria	aerobic	environmental
ACA1_053960	Acanthamoeba sp.	Burkholderia sp. CCGE1003	Bacteria	Proteobacteria	Betaproteobacteria	facultative	host associated
ACA1_055310	Acanthamoeba sp.	Burkholderia phymatum STM815	Bacteria	Proteobacteria	Betaproteobacteria	aerobic	host associated
ACA1_060930	Acanthamoeba sp.	Neisseria mucosa C102	Bacteria	Proteobacteria	Betaproteobacteria	aerobic	host associated
ACA1_067390	Acanthamoeba sp.	Burkholderia multivorans CGD2M	Bacteria	Proteobacteria	Betaproteobacteria	aerobic	host associated
ACA1_073780	Acanthamoeba sp.	Neisseria mucosa ATCC 25996	Bacteria	Proteobacteria	Betaproteobacteria	aerobic	host associated
ACA1_149910	Acanthamoeba sp.	Oxalobacter formigenes OXCC13	Bacteria	Proteobacteria	Betaproteobacteria	anaerobic	host associated
ACA1_188360	Acanthamoeba sp.	Lautropia mirabilis ATCC 51599	Bacteria	Proteobacteria	Betaproteobacteria	facultative	host associated
ACA1_283420	Acanthamoeba sp.	Azoarcus sp. BH72	Bacteria	Proteobacteria	Betaproteobacteria	aerobic	host associated
ACA1_369100	Acanthamoeba sp.	Curvibacter putative symbiont of Hydra magnipapillata	Bacteria	Proteobacteria	Betaproteobacteria	aerobic	host associated
ACA1_374790	Acanthamoeba sp.	Bordetella pertussis Tohama I	Bacteria	Proteobacteria	Betaproteobacteria	aerobic	host associated
ACA1_039420	Acanthamoeba sp.	Plesiocystis pacifica SIR-1	Bacteria	Proteobacteria	Deltaproteobacteria	aerobic	environmental
ACA1_047670	Acanthamoeba sp.	Myxococcus xanthus DK 1622	Bacteria	Proteobacteria	Deltaproteobacteria	aerobic	environmental
ACA1_055320	Acanthamoeba sp.	Bdellovibrio bacteriovorus HD100	Bacteria	Proteobacteria	Deltaproteobacteria	aerobic	environmental
ACA1_064720	Acanthamoeba sp.	Haliangium ochraceum DSM 14365	Bacteria	Proteobacteria	Deltaproteobacteria	aerobic	environmental
ACA1_065070	Acanthamoeba sp.	Anaeromyxobacter dehalogenans 2CP-C	Bacteria	Proteobacteria	Deltaproteobacteria	anaerobic	environmental
ACA1_068340	Acanthamoeba sp.	Myxococcus xanthus DK 1622	Bacteria	Proteobacteria	Deltaproteobacteria	aerobic	environmental
ACA1_070600	Acanthamoeba sp.	Myxococcus xanthus DK 1622	Bacteria	Proteobacteria	Deltaproteobacteria	aerobic	environmental
ACA1_097920	Acanthamoeba sp.	Plesiocystis pacifica SIR-1	Bacteria	Proteobacteria	Deltaproteobacteria	aerobic	environmental
ACA1_098350	Acanthamoeba sp.	Myxococcus xanthus DK 1622	Bacteria	Proteobacteria	Deltaproteobacteria	aerobic	environmental
ACA1_099060	Acanthamoeba sp.	Haliangium ochraceum DSM 14365	Bacteria	Proteobacteria	Deltaproteobacteria	aerobic	environmental
ACA1_099500	Acanthamoeba sp.	Desulfonatronospira thiodismutans ASO3-1	Bacteria	Proteobacteria	Deltaproteobacteria	anaerobic	environmental
ACA1_099510	Acanthamoeba sp.	Desulfovibrio salexigens DSM 2638	Bacteria	Proteobacteria	Deltaproteobacteria	anaerobic	environmental
ACA1_099840	Acanthamoeba sp.	Myxococcus xanthus DK 1622	Bacteria	Proteobacteria	Deltaproteobacteria	aerobic	environmental
ACA1_126920	Acanthamoeba sp.	Desulfuromonas acetoxidans DSM 684	Bacteria	Proteobacteria	Deltaproteobacteria	anaerobic	environmental
ACA1_128140	Acanthamoeba sp.	Sorangium cellulosum 'So ce 56'	Bacteria	Proteobacteria	Deltaproteobacteria	aerobic	environmental
ACA1_133840	Acanthamoeba sp.	Stigmatella aurantiaca DW4/3-1	Bacteria	Proteobacteria	Deltaproteobacteria	aerobic	environmental
ACA1_136830	Acanthamoeba sp.	Desulfobacterium autotrophicum HRM2	Bacteria	Proteobacteria	Deltaproteobacteria	anaerobic	environmental
ACA1_140810	Acanthamoeba sp.	Desulfatibacillum alkenivorans AK-01	Bacteria	Proteobacteria	Deltaproteobacteria	anaerobic	environmental
ACA1_145520	Acanthamoeba sp.	Plesiocystis pacifica SIR-1	Bacteria	Proteobacteria	Deltaproteobacteria	aerobic	environmental
ACA1_147540	Acanthamoeba sp.	Sorangium cellulosum 'So ce 56'	Bacteria	Proteobacteria	Deltaproteobacteria	aerobic	environmental
ACA1_159220	Acanthamoeba sp.	Myxococcus xanthus DK 1622	Bacteria	Proteobacteria	Deltaproteobacteria	aerobic	environmental
ACA1_162720	Acanthamoeba sp.	Desulfovibrio vulgaris str. 'Miyazaki F'	Bacteria	Proteobacteria	Deltaproteobacteria	anaerobic	environmental
ACA1_175070	Acanthamoeba sp.	Desulfovibrio magneticus RS-1	Bacteria	Proteobacteria	Deltaproteobacteria	anaerobic	environmental
ACA1_175760	Acanthamoeba sp.	Desulfarculus baarsii DSM 2075	Bacteria	Proteobacteria	Deltaproteobacteria	anaerobic	environmental
ACA1_176410	Acanthamoeba sp.	Stigmatella aurantiaca DW4/3-1	Bacteria	Proteobacteria	Deltaproteobacteria	aerobic	environmental
ACA1_178390	Acanthamoeba sp.	Stigmatella aurantiaca DW4/3-1	Bacteria	Proteobacteria	Deltaproteobacteria	aerobic	environmental
ACA1_179310	Acanthamoeba sp.	Stigmatella aurantiaca DW4/3-1	Bacteria	Proteobacteria	Deltaproteobacteria	aerobic	environmental
ACA1_189430	Acanthamoeba sp.	Haliangium ochraceum DSM 14365	Bacteria	Proteobacteria	Deltaproteobacteria	aerobic	environmental
ACA1_190170	Acanthamoeba sp.	Geobacter lovleyi SZ	Bacteria	Proteobacteria	Deltaproteobacteria	anaerobic	environmental
ACA1_193500	Acanthamoeba sp.	Haliangium ochraceum DSM 14365	Bacteria	Proteobacteria	Deltaproteobacteria	aerobic	environmental
ACA1_196730	Acanthamoeba sp.	Sorangium cellulosum 'So ce 56'	Bacteria	Proteobacteria	Deltaproteobacteria	aerobic	environmental
ACA1_196780	Acanthamoeba sp.	Geobacter lovleyi SZ	Bacteria	Proteobacteria	Deltaproteobacteria	anaerobic	environmental
ACA1_202050	Acanthamoeba sp.	Sorangium cellulosum 'So ce 56'	Bacteria	Proteobacteria	Deltaproteobacteria	aerobic	environmental
ACA1_212660	Acanthamoeba sp.	Myxococcus xanthus DK 1622	Bacteria	Proteobacteria	Deltaproteobacteria	aerobic	environmental
ACA1_220250	Acanthamoeba sp.	Desulfococcus oleovorans Hxd3	Bacteria	Proteobacteria	Deltaproteobacteria	anaerobic	environmental
ACA1_224020	Acanthamoeba sp.	Syntrophobacter fumaroxidans MPOB	Bacteria	Proteobacteria	Deltaproteobacteria	anaerobic	environmental
ACA1_224060	Acanthamoeba sp.	Sorangium cellulosum 'So ce 56'	Bacteria	Proteobacteria	Deltaproteobacteria	aerobic	environmental
ACA1_234840	Acanthamoeba sp.	Geobacter metallireducens GS-15	Bacteria	Proteobacteria	Deltaproteobacteria	anaerobic	environmental
ACA1_260950	Acanthamoeba sp.	delta proteobacterium NaphS2	Bacteria	Proteobacteria	Deltaproteobacteria	aerobic	environmental
ACA1_264460	Acanthamoeba sp.	Anaeromyxobacter sp. K	Bacteria	Proteobacteria	Deltaproteobacteria	anaerobic	environmental
ACA1_274680	Acanthamoeba sp.	Plesiocystis pacifica SIR-1	Bacteria	Proteobacteria	Deltaproteobacteria	aerobic	environmental
ACA1_277190	Acanthamoeba sp.	Desulfococcus oleovorans Hxd3	Bacteria	Proteobacteria	Deltaproteobacteria	anaerobic	environmental
ACA1_286720	Acanthamoeba sp.	Geobacter uraniireducens Rf4	Bacteria	Proteobacteria	Deltaproteobacteria	anaerobic	environmental
ACA1_292430	Acanthamoeba sp.	Haliangium ochraceum DSM 14365	Bacteria	Proteobacteria	Deltaproteobacteria	aerobic	environmental
ACA1_355020	Acanthamoeba sp.	Stigmatella aurantiaca DW4/3-1	Bacteria	Proteobacteria	Deltaproteobacteria	aerobic	environmental
ACA1_375520	Acanthamoeba sp.	Haliangium ochraceum DSM 14365	Bacteria	Proteobacteria	Deltaproteobacteria	aerobic	environmental
ACA1_389450	Acanthamoeba sp.	Myxococcus xanthus DK 1622	Bacteria	Proteobacteria	Deltaproteobacteria	aerobic	environmental
ACA1_389580	Acanthamoeba sp.	Haliangium ochraceum DSM 14365	Bacteria	Proteobacteria	Deltaproteobacteria	aerobic	environmental
ACA1_390500	Acanthamoeba sp.	Geobacter sp. M18	Bacteria	Proteobacteria	Deltaproteobacteria	anaerobic	environmental
ACA1_394710	Acanthamoeba sp.	Stigmatella aurantiaca DW4/3-1	Bacteria	Proteobacteria	Deltaproteobacteria	aerobic	environmental
ACA1_382200	Acanthamoeba sp.	Bacteriovorax marinus SJ	Bacteria	Proteobacteria	Deltaproteobacteria	aerobic	host associated
ACA1_213140	Acanthamoeba sp.	Sulfurimonas autotrophica DSM 16294	Bacteria	Proteobacteria	Epsilonproteobacteria	anaerobic	environmental
ACA1_076520	Acanthamoeba sp.	Campylobacterales bacterium GD 1	Bacteria	Proteobacteria	Epsilonproteobacteria	anaerobic	host associated
ACA1_266020	Acanthamoeba sp.	Helicobacter acinonychis str. Sheeba	Bacteria	Proteobacteria	Epsilonproteobacteria	aerobic	host associated
ACA1_358600	Acanthamoeba sp.	Campylobacter gracilis RM3268	Bacteria	Proteobacteria	Epsilonproteobacteria	anaerobic	host associated
ACA1_006010	Acanthamoeba sp.	Methylophaga thiooxidans DMS010	Bacteria	Proteobacteria	Gammaproteobacteria	aerobic	environmental
ACA1_027550	Acanthamoeba sp.	Shewanella amazonensis SB2B	Bacteria	Proteobacteria	Gammaproteobacteria	facultative	environmental
ACA1_036240	Acanthamoeba sp.	Shewanella piezotolerans WP3	Bacteria	Proteobacteria	Gammaproteobacteria	facultative	environmental
ACA1_055750	Acanthamoeba sp.	Colwellia psychrerythraea 34H	Bacteria	Proteobacteria	Gammaproteobacteria	aerobic	environmental
ACA1_068470	Acanthamoeba sp.	Thioalkalivibrio sp. HL-EbGR7	Bacteria	Proteobacteria	Gammaproteobacteria	aerobic	environmental
ACA1_069880	Acanthamoeba sp.	Psychrobacter sp. PRwf-1	Bacteria	Proteobacteria	Gammaproteobacteria	aerobic	environmental
ACA1_098100	Acanthamoeba sp.	Beggiatoa sp. PS	Bacteria	Proteobacteria	Gammaproteobacteria	aerobic	environmental
ACA1_098330	Acanthamoeba sp.	Beggiatoa sp. PS	Bacteria	Proteobacteria	Gammaproteobacteria	aerobic	environmental
ACA1_099670	Acanthamoeba sp.	Methylobacter tundripaludum SV96	Bacteria	Proteobacteria	Gammaproteobacteria	aerobic	environmental
ACA1_118710	Acanthamoeba sp.	Marinomonas sp. MED121	Bacteria	Proteobacteria	Gammaproteobacteria	aerobic	environmental
ACA1_134290	Acanthamoeba sp.	Oceanospirillum sp. MED92	Bacteria	Proteobacteria	Gammaproteobacteria	aerobic	environmental
ACA1_144340	Acanthamoeba sp.	Saccharophagus degradans 2-40	Bacteria	Proteobacteria	Gammaproteobacteria	aerobic	environmental
ACA1_167310	Acanthamoeba sp.	Vibrio sp. RC586	Bacteria	Proteobacteria	Gammaproteobacteria	aerobic	environmental
ACA1_189830	Acanthamoeba sp.	Thioalkalivibrio sp. K90mix	Bacteria	Proteobacteria	Gammaproteobacteria	aerobic	environmental
ACA1_195630	Acanthamoeba sp.	Cellvibrio japonicus Ueda107	Bacteria	Proteobacteria	Gammaproteobacteria	aerobic	environmental
ACA1_204260	Acanthamoeba sp.	Pseudomonas fluorescens Pf-5	Bacteria	Proteobacteria	Gammaproteobacteria	aerobic	environmental
ACA1_213950	Acanthamoeba sp.	Vibrio harveyi 1DA3	Bacteria	Proteobacteria	Gammaproteobacteria	facultative	environmental
ACA1_243000	Acanthamoeba sp.	Thioalkalivibrio sp. K90mix	Bacteria	Proteobacteria	Gammaproteobacteria	aerobic	environmental
ACA1_269320	Acanthamoeba sp.	Ferrimonas balearica DSM 9799	Bacteria	Proteobacteria	Gammaproteobacteria	facultative	environmental
ACA1_278880	Acanthamoeba sp.	gamma proteobacterium NOR51-B	Bacteria	Proteobacteria	Gammaproteobacteria	anaerobic	environmental
ACA1_279420	Acanthamoeba sp.	gamma proteobacterium HdN1	Bacteria	Proteobacteria	Gammaproteobacteria	anaerobic	environmental
ACA1_300550	Acanthamoeba sp.	Shewanella amazonensis SB2B	Bacteria	Proteobacteria	Gammaproteobacteria	facultative	environmental
ACA1_310410	Acanthamoeba sp.	Vibrio sp. MED222	Bacteria	Proteobacteria	Gammaproteobacteria	aerobic	environmental
ACA1_327300	Acanthamoeba sp.	Nitrosococcus watsoni C-113	Bacteria	Proteobacteria	Gammaproteobacteria	aerobic	environmental
ACA1_327570	Acanthamoeba sp.	Methylococcus capsulatus str. Bath	Bacteria	Proteobacteria	Gammaproteobacteria	aerobic	environmental
ACA1_356250	Acanthamoeba sp.	Pseudomonas fluorescens Pf0-1	Bacteria	Proteobacteria	Gammaproteobacteria	aerobic	environmental
ACA1_366170	Acanthamoeba sp.	Alkalilimnicola ehrlichii MLHE-1	Bacteria	Proteobacteria	Gammaproteobacteria	aerobic	environmental
ACA1_387690	Acanthamoeba sp.	gamma proteobacterium HdN1	Bacteria	Proteobacteria	Gammaproteobacteria	anaerobic	environmental
ACA1_069400	Acanthamoeba sp.	Legionella drancourtii LLAP12	Bacteria	Proteobacteria	Gammaproteobacteria	aerobic	host associated
ACA1_106040	Acanthamoeba sp.	Aeromonas salmonicida subsp. salmonicida A449	Bacteria	Proteobacteria	Gammaproteobacteria	aerobic	host associated
ACA1_186230	Acanthamoeba sp.	Photorhabdus temperata	Bacteria	Proteobacteria	Gammaproteobacteria	facultative	host associated
ACA1_238550	Acanthamoeba sp.	Dickeya zeae Ech1591	Bacteria	Proteobacteria	Gammaproteobacteria	facultative	host associated
ACA1_259380	Acanthamoeba sp.	Yersinia pseudotuberculosis IP 31758	Bacteria	Proteobacteria	Gammaproteobacteria	aerobic	host associated
ACA1_365900	Acanthamoeba sp.	Coxiella burnetii Dugway 5J108-111	Bacteria	Proteobacteria	Gammaproteobacteria	facultative	host associated
ACA1_382220	Acanthamoeba sp.	Cardiobacterium hominis ATCC 15826	Bacteria	Proteobacteria	Gammaproteobacteria	anaerobic	host associated
ACA1_383880	Acanthamoeba sp.	Legionella drancourtii LLAP12	Bacteria	Proteobacteria	Gammaproteobacteria	aerobic	host associated
ACA1_395880	Acanthamoeba sp.	Magnetococcus sp. MC-1	Bacteria	Proteobacteria	Magnetococcus	facultative	environmental
ACA1_269340	Acanthamoeba sp.	Spirochaeta smaragdinae DSM 11293	Bacteria	Spirochaetes	Spirochaetales	anaerobic	environmental
ACA1_128620	Acanthamoeba sp.	Treponema denticola ATCC 35405	Bacteria	Spirochaetes	Spirochaetales	anaerobic	host associated
ACA1_175000	Acanthamoeba sp.	Leptospira interrogans serovar Lai str. 56601	Bacteria	Spirochaetes	Spirochaetales	anaerobic	host associated
ACA1_386700	Acanthamoeba sp.	Synergistetes bacterium SGP1	Bacteria	Synergistetes	Synergistetes bacterium SGP1	anaerobic	host associated
ACA1_120930	Acanthamoeba sp.	Thermanaerovibrio acidaminovorans DSM 6589	Bacteria	Synergistetes	Synergistia	anaerobic	environmental
ACA1_130620	Acanthamoeba sp.	Dethiosulfovibrio peptidovorans DSM 11002	Bacteria	Synergistetes	Synergistia	aerobic	environmental
ACA1_343530	Acanthamoeba sp.	Anaerobaculum hydrogeniformans ATCC BAA-1850	Bacteria	Synergistetes	Synergistia	anaerobic	environmental
ACA1_144930	Acanthamoeba sp.	Thermobaculum terrenum ATCC BAA-798	Bacteria	Thermobaculum	Thermobaculum terrenum ATCC BAA-798	aerobic	environmental
ACA1_055670	Acanthamoeba sp.	Kosmotoga olearia TBF 19.5.1	Bacteria	Thermotogae	Thermotogales	anaerobic	environmental
ACA1_070790	Acanthamoeba sp.	Kosmotoga olearia TBF 19.5.1	Bacteria	Thermotogae	Thermotogales	anaerobic	environmental
ACA1_260220	Acanthamoeba sp.	Kosmotoga olearia TBF 19.5.1	Bacteria	Thermotogae	Thermotogales	anaerobic	environmental
ACA1_286020	Acanthamoeba sp.	Thermosipho africanus TCF52B	Bacteria	Thermotogae	Thermotogales	anaerobic	environmental
ACA1_077930	Acanthamoeba sp.	Opitutus terrae PB90-1	Bacteria	Verrucomicrobia	Opitutae	anaerobic	environmental
ACA1_201650	Acanthamoeba sp.	Opitutus terrae PB90-1	Bacteria	Verrucomicrobia	Opitutae	anaerobic	environmental
ACA1_049900	Acanthamoeba sp.	Chthoniobacter flavus Ellin428	Bacteria	Verrucomicrobia	Spartobacteria	aerobic	environmental
ACA1_208160	Acanthamoeba sp.	Chthoniobacter flavus Ellin428	Bacteria	Verrucomicrobia	Spartobacteria	aerobic	environmental
ACA1_145280	Acanthamoeba sp.	bacterium Ellin514	Bacteria	Verrucomicrobia	Verrucomicrobiae	aerobic	environmental
ACA1_161470	Acanthamoeba sp.	bacterium Ellin514	Bacteria	Verrucomicrobia	Verrucomicrobiae	aerobic	environmental
ACA1_179420	Acanthamoeba sp.	Verrucomicrobium spinosum DSM 4136	Bacteria	Verrucomicrobia	Verrucomicrobiae	facultative	environmental
ACA1_258140	Acanthamoeba sp.	Verrucomicrobiae bacterium DG1235	Bacteria	Verrucomicrobia	Verrucomicrobiae	anaerobic	environmental
ACA1_270840	Acanthamoeba sp.	Verrucomicrobium spinosum DSM 4136	Bacteria	Verrucomicrobia	Verrucomicrobiae	facultative	environmental
ACA1_152590	Acanthamoeba sp.	Akkermansia muciniphila ATCC BAA-835	Bacteria	Verrucomicrobia	Verrucomicrobiae	anaerobic	host associated
ACA1_066300	Acanthamoeba sp.	Acanthamoeba polyphaga mimivirus	Viruses	dsDNA viruses, no RNA stage	Mimiviridae	DNA virus	host associated
ACA1_079710	Acanthamoeba sp.	Acanthamoeba polyphaga mimivirus	Viruses	dsDNA viruses, no RNA stage	Mimiviridae	DNA virus	host associated
ACA1_094520	Acanthamoeba sp.	Acanthamoeba polyphaga mimivirus	Viruses	dsDNA viruses, no RNA stage	Mimiviridae	DNA virus	host associated
ACA1_261460	Acanthamoeba sp.	Acanthamoeba polyphaga mimivirus	Viruses	dsDNA viruses, no RNA stage	Mimiviridae	DNA virus	host associated
ACA1_266050	Acanthamoeba sp.	Acanthamoeba polyphaga mimivirus	Viruses	dsDNA viruses, no RNA stage	Mimiviridae	DNA virus	host associated
ACA1_403540	Acanthamoeba sp.	Acanthamoeba polyphaga mimivirus	Viruses	dsDNA viruses, no RNA stage	Mimiviridae	DNA virus	host associated
ACA1_199000	Acanthamoeba sp.	Paramecium bursaria Chlorella virus NY2A	Viruses	dsDNA viruses, no RNA stage	Phycodnaviridae	DNA virus	host associated
ACA1_343160	Acanthamoeba sp.	Heterosigma akashiwo virus 01	Viruses	dsDNA viruses, no RNA stage	Phycodnaviridae	DNA virus	host associated
ACA1_032690	Acanthamoeba sp.	Marseillevirus	Viruses	dsDNA viruses, no RNA stage	unclassified dsDNA viruses	DNA virus	host associated
ACA1_067570	Acanthamoeba sp.	Marseillevirus	Viruses	dsDNA viruses, no RNA stage	unclassified dsDNA viruses	DNA virus	host associated
ACA1_098120	Acanthamoeba sp.	Marseillevirus	Viruses	dsDNA viruses, no RNA stage	unclassified dsDNA viruses	DNA virus	host associated
XP_002649169	Dictyostelium discoideum AX4	Halorhabdus utahensis DSM 12940	Archaea	Euryarchaeota	Halobacteria	aerobic	environmental
XP_643928	Dictyostelium discoideum AX4	Porphyromonas gingivalis W83	Bacteria	Bacteroidetes	Bacteroidia	anaerobic	host associated
XP_640759	Dictyostelium discoideum AX4	Leadbetterella byssophila DSM 17132	Bacteria	Bacteroidetes	Cytophagia	aerobic	environmental
XP_641295	Dictyostelium discoideum AX4	Spirosoma linguale DSM 74	Bacteria	Bacteroidetes	Cytophagia	aerobic	environmental
XP_628903	Dictyostelium discoideum AX4	Flavobacterium johnsoniae UW101	Bacteria	Bacteroidetes	Flavobacteria	aerobic	environmental
XP_629762	Dictyostelium discoideum AX4	Maribacter sp. HTCC2170	Bacteria	Bacteroidetes	Flavobacteria	aerobic	environmental
XP_635711	Dictyostelium discoideum AX4	Maribacter sp. HTCC2170	Bacteria	Bacteroidetes	Flavobacteria	aerobic	environmental
XP_636517	Dictyostelium discoideum AX4	Chryseobacterium gleum ATCC 35910	Bacteria	Bacteroidetes	Flavobacteria	aerobic	environmental
XP_637502	Dictyostelium discoideum AX4	Flavobacterium johnsoniae UW101	Bacteria	Bacteroidetes	Flavobacteria	aerobic	environmental
XP_641339	Dictyostelium discoideum AX4	Chryseobacterium gleum ATCC 35910	Bacteria	Bacteroidetes	Flavobacteria	aerobic	environmental
XP_645792	Dictyostelium discoideum AX4	Flavobacteriales bacterium ALC-1	Bacteria	Bacteroidetes	Flavobacteria	aerobic	environmental
XP_629253	Dictyostelium discoideum AX4	Capnocytophaga sputigena Capno	Bacteria	Bacteroidetes	Flavobacteria	facultative	host associated
XP_635239	Dictyostelium discoideum AX4	Sphingobacterium spiritivorum ATCC 33300	Bacteria	Bacteroidetes	Sphingobacteria	aerobic	environmental
XP_637524	Dictyostelium discoideum AX4	Chitinophaga pinensis DSM 2588	Bacteria	Bacteroidetes	Sphingobacteria	aerobic	environmental
XP_638645	Dictyostelium discoideum AX4	Chitinophaga pinensis DSM 2588	Bacteria	Bacteroidetes	Sphingobacteria	aerobic	environmental
XP_638797	Dictyostelium discoideum AX4	Sphingobacterium spiritivorum ATCC 33300	Bacteria	Bacteroidetes	Sphingobacteria	aerobic	environmental
XP_642769	Dictyostelium discoideum AX4	Sphingobacterium spiritivorum ATCC 33300	Bacteria	Bacteroidetes	Sphingobacteria	aerobic	environmental
XP_643427	Dictyostelium discoideum AX4	Chitinophaga pinensis DSM 2588	Bacteria	Bacteroidetes	Sphingobacteria	aerobic	environmental
XP_644156	Dictyostelium discoideum AX4	Sphingobacterium spiritivorum ATCC 33300	Bacteria	Bacteroidetes	Sphingobacteria	aerobic	environmental
XP_645637	Dictyostelium discoideum AX4	Sphingobacterium spiritivorum ATCC 33300	Bacteria	Bacteroidetes	Sphingobacteria	aerobic	environmental
XP_646373	Dictyostelium discoideum AX4	Mucilaginibacter paludis DSM 18603	Bacteria	Bacteroidetes	Sphingobacteria	facultative	environmental
XP_647486	Dictyostelium discoideum AX4	Chitinophaga pinensis DSM 2588	Bacteria	Bacteroidetes	Sphingobacteria	aerobic	environmental
XP_641432	Dictyostelium discoideum AX4	Candidatus Protochlamydia amoebophila UWE25	Bacteria	Chlamydiae	Chlamydiales	aerobic	host associated
XP_643354	Dictyostelium discoideum AX4	Parachlamydia acanthamoebae str. Hall's coccus	Bacteria	Chlamydiae	Chlamydiales	aerobic	host associated
XP_635389	Dictyostelium discoideum AX4	Chlorobium ferrooxidans DSM 13031	Bacteria	Chlorobi	Chlorobia	anaerobic	environmental
XP_645406	Dictyostelium discoideum AX4	Gloeobacter violaceus PCC 7421	Bacteria	Cyanobacteria	Gloeobacteria	aerobic	environmental
XP_642693	Dictyostelium discoideum AX4	Anabaena variabilis ATCC 29413	Bacteria	Cyanobacteria	Nostocales	aerobic	environmental
XP_628852	Dictyostelium discoideum AX4	Geobacillus sp. C56-T3	Bacteria	Firmicutes	Bacillales	facultative	environmental
XP_629622	Dictyostelium discoideum AX4	Bacillus sp. NRRL B-14911	Bacteria	Firmicutes	Bacillales	aerobic	environmental
XP_629623	Dictyostelium discoideum AX4	Bacillus sp. B14905	Bacteria	Firmicutes	Bacillales	aerobic	environmental
XP_635655	Dictyostelium discoideum AX4	Paenibacillus polymyxa E681	Bacteria	Firmicutes	Bacillales	aerobic	environmental
XP_636690	Dictyostelium discoideum AX4	Bacillus cereus subsp. cytotoxis NVH 391-98	Bacteria	Firmicutes	Bacillales	aerobic	environmental
XP_636691	Dictyostelium discoideum AX4	Bacillus mycoides Rock3-17	Bacteria	Firmicutes	Bacillales	aerobic	environmental
XP_643613	Dictyostelium discoideum AX4	Bacillus thuringiensis IBL 200	Bacteria	Firmicutes	Bacillales	aerobic	environmental
XP_645254	Dictyostelium discoideum AX4	Bacillus sp. NRRL B-14911	Bacteria	Firmicutes	Bacillales	aerobic	environmental
XP_645533	Dictyostelium discoideum AX4	Thermosediminibacter oceani DSM 16646	Bacteria	Firmicutes	Clostridia	anaerobic	environmental
XP_647816	Dictyostelium discoideum AX4	Clostridium phytofermentans ISDg	Bacteria	Firmicutes	Clostridia	anaerobic	environmental
XP_638023	Dictyostelium discoideum AX4	Clostridium difficile 630	Bacteria	Firmicutes	Clostridia	anaerobic	host associated
XP_646026	Dictyostelium discoideum AX4	Parvimonas micra ATCC 33270	Bacteria	Firmicutes	Clostridia	anaerobic	host associated
XP_635301	Dictyostelium discoideum AX4	Turicibacter sanguinis PC909	Bacteria	Firmicutes	Erysipelotrichi	anaerobic	host associated
XP_637467	Dictyostelium discoideum AX4	Enterococcus faecium TX0133a04	Bacteria	Firmicutes	Lactobacillales	facultative	environmental
XP_640999	Dictyostelium discoideum AX4	Enterococcus gallinarum EG2	Bacteria	Firmicutes	Lactobacillales	facultative	environmental
XP_643604	Dictyostelium discoideum AX4	Enterococcus gallinarum EG2	Bacteria	Firmicutes	Lactobacillales	facultative	environmental
XP_628936	Dictyostelium discoideum AX4	Sebaldella termitidis ATCC 33386	Bacteria	Fusobacteria	Fusobacteriales	anaerobic	host associated
XP_636448	Dictyostelium discoideum AX4	Sebaldella termitidis ATCC 33386	Bacteria	Fusobacteria	Fusobacteriales	anaerobic	host associated
XP_645233	Dictyostelium discoideum AX4	Fusobacterium ulcerans ATCC 49185	Bacteria	Fusobacteria	Fusobacteriales	anaerobic	host associated
XP_636872	Dictyostelium discoideum AX4	Candidatus Nitrospira defluvii	Bacteria	Nitrospirae	Nitrospirales	aerobic	environmental
XP_645951	Dictyostelium discoideum AX4	Gemmata obscuriglobus UQM 2246	Bacteria	Planctomycetes	Planctomycetacia	aerobic	environmental
XP_636811	Dictyostelium discoideum AX4	Sphingopyxis alaskensis RB2256	Bacteria	Proteobacteria	Alphaproteobacteria	aerobic	environmental
XP_641841	Dictyostelium discoideum AX4	Mesorhizobium sp. BNC1	Bacteria	Proteobacteria	Alphaproteobacteria	aerobic	environmental
XP_637720	Dictyostelium discoideum AX4	Rhizobium etli Kim 5	Bacteria	Proteobacteria	Alphaproteobacteria	aerobic	host associated
XP_638841	Dictyostelium discoideum AX4	Azorhizobium caulinodans ORS 571	Bacteria	Proteobacteria	Alphaproteobacteria	aerobic	host associated
XP_641891	Dictyostelium discoideum AX4	Rickettsia felis URRWXCal2	Bacteria	Proteobacteria	Alphaproteobacteria	aerobic	host associated
XP_629107	Dictyostelium discoideum AX4	Achromobacter xylosoxidans A8	Bacteria	Proteobacteria	Betaproteobacteria	aerobic	environmental
XP_636850	Dictyostelium discoideum AX4	Burkholderia thailandensis MSMB43	Bacteria	Proteobacteria	Betaproteobacteria	aerobic	environmental
XP_628935	Dictyostelium discoideum AX4	Bordetella parapertussis 12822	Bacteria	Proteobacteria	Betaproteobacteria	aerobic	host associated
XP_637226	Dictyostelium discoideum AX4	Bordetella avium 197N	Bacteria	Proteobacteria	Betaproteobacteria	aerobic	host associated
XP_641180	Dictyostelium discoideum AX4	Azoarcus sp. BH72	Bacteria	Proteobacteria	Betaproteobacteria	aerobic	host associated
XP_642740	Dictyostelium discoideum AX4	Acidovorax avenae subsp. avenae ATCC 19860	Bacteria	Proteobacteria	Betaproteobacteria	aerobic	host associated
XP_644044	Dictyostelium discoideum AX4	Bordetella parapertussis 12822	Bacteria	Proteobacteria	Betaproteobacteria	aerobic	host associated
XP_647036	Dictyostelium discoideum AX4	Oxalobacter formigenes OXCC13	Bacteria	Proteobacteria	Betaproteobacteria	anaerobic	host associated
XP_636922	Dictyostelium discoideum AX4	Syntrophobacter fumaroxidans MPOB	Bacteria	Proteobacteria	Deltaproteobacteria	anaerobic	environmental
XP_637518	Dictyostelium discoideum AX4	Myxococcus xanthus DK 1622	Bacteria	Proteobacteria	Deltaproteobacteria	aerobic	environmental
XP_646731	Dictyostelium discoideum AX4	Stigmatella aurantiaca DW4/3-1	Bacteria	Proteobacteria	Deltaproteobacteria	aerobic	environmental
XP_646978	Dictyostelium discoideum AX4	Stigmatella aurantiaca DW4/3-1	Bacteria	Proteobacteria	Deltaproteobacteria	aerobic	environmental
XP_629831	Dictyostelium discoideum AX4	Serratia proteamaculans 568	Bacteria	Proteobacteria	Gammaproteobacteria	anaerobic	environmental
XP_635103	Dictyostelium discoideum AX4	Ferrimonas balearica DSM 9799	Bacteria	Proteobacteria	Gammaproteobacteria	facultative	environmental
XP_636593	Dictyostelium discoideum AX4	Vibrio fischeri ES114	Bacteria	Proteobacteria	Gammaproteobacteria	facultative	environmental
XP_640860	Dictyostelium discoideum AX4	Pseudomonas mendocina ymp	Bacteria	Proteobacteria	Gammaproteobacteria	aerobic	environmental
XP_641300	Dictyostelium discoideum AX4	Aliivibrio salmonicida LFI1238	Bacteria	Proteobacteria	Gammaproteobacteria	facultative	environmental
XP_643600	Dictyostelium discoideum AX4	Reinekea sp. MED297	Bacteria	Proteobacteria	Gammaproteobacteria	aerobic	environmental
XP_643691	Dictyostelium discoideum AX4	Kangiella koreensis DSM 16069	Bacteria	Proteobacteria	Gammaproteobacteria	facultative	environmental
XP_644511	Dictyostelium discoideum AX4	Serratia odorifera DSM 4582	Bacteria	Proteobacteria	Gammaproteobacteria	facultative	environmental
XP_644546	Dictyostelium discoideum AX4	Hahella chejuensis KCTC 2396	Bacteria	Proteobacteria	Gammaproteobacteria	facultative	environmental
XP_646153	Dictyostelium discoideum AX4	Pseudomonas aeruginosa PA7	Bacteria	Proteobacteria	Gammaproteobacteria	aerobic	environmental
XP_001134476	Dictyostelium discoideum AX4	Pasteurella dagmatis ATCC 43325	Bacteria	Proteobacteria	Gammaproteobacteria	facultative	host associated
XP_002649189	Dictyostelium discoideum AX4	Haemophilus influenzae PittGG	Bacteria	Proteobacteria	Gammaproteobacteria	facultative	host associated
XP_628976	Dictyostelium discoideum AX4	Yersinia pestis KIM 10	Bacteria	Proteobacteria	Gammaproteobacteria	facultative	host associated
XP_629205	Dictyostelium discoideum AX4	Photorhabdus luminescens subsp. laumondii TTO1	Bacteria	Proteobacteria	Gammaproteobacteria	facultative	host associated
XP_636331	Dictyostelium discoideum AX4	Xylella fastidiosa Ann-1	Bacteria	Proteobacteria	Gammaproteobacteria	aerobic	host associated
XP_639894	Dictyostelium discoideum AX4	Photorhabdus asymbiotica	Bacteria	Proteobacteria	Gammaproteobacteria	facultative	host associated
XP_641017	Dictyostelium discoideum AX4	Proteus penneri ATCC 35198	Bacteria	Proteobacteria	Gammaproteobacteria	anaerobic	host associated
XP_644510	Dictyostelium discoideum AX4	Yersinia enterocolitica subsp. enterocolitica 8081	Bacteria	Proteobacteria	Gammaproteobacteria	aerobic	host associated
XP_644632	Dictyostelium discoideum AX4	Enterobacteriaceae bacterium 9_2_54FAA	Bacteria	Proteobacteria	Gammaproteobacteria	facultative	host associated
XP_645347	Dictyostelium discoideum AX4	Erwinia billingiae Eb661	Bacteria	Proteobacteria	Gammaproteobacteria	facultative	host associated
XP_645442	Dictyostelium discoideum AX4	Enterobacteriaceae bacterium 9_2_54FAA	Bacteria	Proteobacteria	Gammaproteobacteria	facultative	host associated
XP_645638	Dictyostelium discoideum AX4	Photorhabdus luminescens subsp. laumondii TTO1	Bacteria	Proteobacteria	Gammaproteobacteria	facultative	host associated
XP_647382	Dictyostelium discoideum AX4	Spirochaeta smaragdinae DSM 11293	Bacteria	Spirochaetes	Spirochaetales	anaerobic	environmental
XP_642307	Dictyostelium discoideum AX4	Leptospira borgpetersenii serovar Hardjo-bovis L550	Bacteria	Spirochaetes	Spirochaetales	aerobic	host associated
XP_643993	Dictyostelium discoideum AX4	Enterobacteria phage RB14	Viruses	dsDNA viruses, no RNA stage	Caudovirales	DNA virus	host associated
XP_643994	Dictyostelium discoideum AX4	Enterobacteria phage RB32	Viruses	dsDNA viruses, no RNA stage	Caudovirales	DNA virus	host associated
XP_643579	Dictyostelium discoideum AX4	Ostreococcus virus OsV5	Viruses	dsDNA viruses, no RNA stage	Phycodnaviridae	DNA virus	host associated
XP_001737738	Entamoeba dispar SAW760	Ignicoccus hospitalis KIN4/I	Archaea	Crenarchaeota	Thermoprotei	anaerobic	environmental
XP_001738466	Entamoeba dispar SAW760	Caldivirga maquilingensis IC-167	Archaea	Crenarchaeota	Thermoprotei	anaerobic	environmental
XP_001738594	Entamoeba dispar SAW760	Metallosphaera sedula DSM 5348	Archaea	Crenarchaeota	Thermoprotei	aerobic	environmental
XP_001739954	Entamoeba dispar SAW760	Hyperthermus butylicus DSM 5456	Archaea	Crenarchaeota	Thermoprotei	anaerobic	environmental
XP_001741990	Entamoeba dispar SAW760	Candidatus Micrarchaeum acidiphilum ARMAN-2	Archaea	Euryarchaeota	Candidatus Micrarchaeum	anaerobic	environmental
XP_001734598	Entamoeba dispar SAW760	Haloterrigena turkmenica DSM 5511	Archaea	Euryarchaeota	Halobacteria	aerobic	environmental
XP_001739425	Entamoeba dispar SAW760	Haloterrigena turkmenica DSM 5511	Archaea	Euryarchaeota	Halobacteria	aerobic	environmental
XP_001741477	Entamoeba dispar SAW760	Haloferax volcanii DS2	Archaea	Euryarchaeota	Halobacteria	anaerobic	environmental
XP_001741564	Entamoeba dispar SAW760	Halobacterium sp. NRC-1	Archaea	Euryarchaeota	Halobacteria	anaerobic	environmental
XP_001741580	Entamoeba dispar SAW760	Haloterrigena turkmenica DSM 5511	Archaea	Euryarchaeota	Halobacteria	aerobic	environmental
XP_001734442	Entamoeba dispar SAW760	Methanothermobacter marburgensis str. Marburg	Archaea	Euryarchaeota	Methanobacteria	anaerobic	environmental
XP_001734670	Entamoeba dispar SAW760	Methanocaldococcus infernus ME	Archaea	Euryarchaeota	Methanococci	anaerobic	environmental
XP_001738384	Entamoeba dispar SAW760	Methanocaldococcus jannaschii DSM 2661	Archaea	Euryarchaeota	Methanococci	anaerobic	environmental
XP_001734528	Entamoeba dispar SAW760	Methanoplanus petrolearius DSM 11571	Archaea	Euryarchaeota	Methanomicrobia	anaerobic	environmental
XP_001734799	Entamoeba dispar SAW760	Methanoculleus marisnigri JR1	Archaea	Euryarchaeota	Methanomicrobia	anaerobic	environmental
XP_001736373	Entamoeba dispar SAW760	Methanosarcina mazei Go1	Archaea	Euryarchaeota	Methanomicrobia	anaerobic	environmental
XP_001736642	Entamoeba dispar SAW760	Methanosarcina acetivorans C2A	Archaea	Euryarchaeota	Methanomicrobia	anaerobic	environmental
XP_001737665	Entamoeba dispar SAW760	Methanocella paludicola SANAE	Archaea	Euryarchaeota	Methanomicrobia	anaerobic	environmental
XP_001739346	Entamoeba dispar SAW760	Methanohalophilus mahii DSM 5219	Archaea	Euryarchaeota	Methanomicrobia	anaerobic	environmental
XP_001739992	Entamoeba dispar SAW760	Methanosarcina barkeri str. Fusaro	Archaea	Euryarchaeota	Methanomicrobia	anaerobic	host associated
XP_001738601	Entamoeba dispar SAW760	Thermoplasma acidophilum DSM 1728	Archaea	Euryarchaeota	Thermoplasmata	facultative	environmental
XP_001735840	Entamoeba dispar SAW760	Kribbella flavida DSM 17836	Bacteria	Actinobacteria	Actinobacteridae	aerobic	environmental
XP_001737680	Entamoeba dispar SAW760	Thermovibrio ammonificans HB-1	Bacteria	Aquificae	Aquificales	anaerobic	environmental
XP_001739482	Entamoeba dispar SAW760	Sulfurihydrogenibium sp. YO3AOP1	Bacteria	Aquificae	Aquificales	aerobic	environmental
XP_001739882	Entamoeba dispar SAW760	Hydrogenivirga sp. 128-5-R1-1	Bacteria	Aquificae	Aquificales	aerobic	environmental
XP_001740729	Entamoeba dispar SAW760	Hydrogenobacter thermophilus TK-6	Bacteria	Aquificae	Aquificales	anaerobic	environmental
XP_001741481	Entamoeba dispar SAW760	Bacteroidetes oral taxon 274 str. F0058	Bacteria	Bacteroidetes	Bacteroidetes oral taxon 274 str. F0058	anaerobic	host associated
XP_001733552	Entamoeba dispar SAW760	Paludibacter propionicigenes WB4	Bacteria	Bacteroidetes	Bacteroidia	anaerobic	environmental
XP_001738869	Entamoeba dispar SAW760	Paludibacter propionicigenes WB4	Bacteria	Bacteroidetes	Bacteroidia	anaerobic	environmental
XP_001740258	Entamoeba dispar SAW760	Paludibacter propionicigenes WB4	Bacteria	Bacteroidetes	Bacteroidia	anaerobic	environmental
XP_001741539	Entamoeba dispar SAW760	Paludibacter propionicigenes WB4	Bacteria	Bacteroidetes	Bacteroidia	anaerobic	environmental
XP_001733289	Entamoeba dispar SAW760	Bacteroides sp. 20_3	Bacteria	Bacteroidetes	Bacteroidia	anaerobic	host associated
XP_001733381	Entamoeba dispar SAW760	Parabacteroides johnsonii DSM 18315	Bacteria	Bacteroidetes	Bacteroidia	anaerobic	host associated
XP_001733492	Entamoeba dispar SAW760	Prevotella melaninogenica ATCC 25845	Bacteria	Bacteroidetes	Bacteroidia	anaerobic	host associated
XP_001733576	Entamoeba dispar SAW760	Parabacteroides sp. D13	Bacteria	Bacteroidetes	Bacteroidia	anaerobic	host associated
XP_001734010	Entamoeba dispar SAW760	Bacteroides vulgatus ATCC 8482	Bacteria	Bacteroidetes	Bacteroidia	anaerobic	host associated
XP_001734455	Entamoeba dispar SAW760	Bacteroides sp. 2_1_33B	Bacteria	Bacteroidetes	Bacteroidia	anaerobic	host associated
XP_001734539	Entamoeba dispar SAW760	Parabacteroides distasonis ATCC 8503	Bacteria	Bacteroidetes	Bacteroidia	anaerobic	host associated
XP_001734667	Entamoeba dispar SAW760	Alistipes sp. HGB5	Bacteria	Bacteroidetes	Bacteroidia	anaerobic	host associated
XP_001734770	Entamoeba dispar SAW760	Bacteroides dorei DSM 17855	Bacteria	Bacteroidetes	Bacteroidia	anaerobic	host associated
XP_001735296	Entamoeba dispar SAW760	Tannerella forsythia	Bacteria	Bacteroidetes	Bacteroidia	anaerobic	host associated
XP_001735327	Entamoeba dispar SAW760	Bacteroides dorei DSM 17855	Bacteria	Bacteroidetes	Bacteroidia	anaerobic	host associated
XP_001736193	Entamoeba dispar SAW760	Parabacteroides johnsonii DSM 18315	Bacteria	Bacteroidetes	Bacteroidia	anaerobic	host associated
XP_001736308	Entamoeba dispar SAW760	Prevotella tannerae ATCC 51259	Bacteria	Bacteroidetes	Bacteroidia	anaerobic	host associated
XP_001736321	Entamoeba dispar SAW760	Bacteroides sp. 1_1_14	Bacteria	Bacteroidetes	Bacteroidia	anaerobic	host associated
XP_001736474	Entamoeba dispar SAW760	Bacteroides sp. 20_3	Bacteria	Bacteroidetes	Bacteroidia	anaerobic	host associated
XP_001736632	Entamoeba dispar SAW760	Bacteroides sp. 9_1_42FAA	Bacteria	Bacteroidetes	Bacteroidia	anaerobic	host associated
XP_001736786	Entamoeba dispar SAW760	Bacteroides sp. 2_1_33B	Bacteria	Bacteroidetes	Bacteroidia	anaerobic	host associated
XP_001736818	Entamoeba dispar SAW760	Bacteroides sp. 2_1_33B	Bacteria	Bacteroidetes	Bacteroidia	anaerobic	host associated
XP_001737235	Entamoeba dispar SAW760	Bacteroides sp. 20_3	Bacteria	Bacteroidetes	Bacteroidia	anaerobic	host associated
XP_001737613	Entamoeba dispar SAW760	Alistipes shahii WAL 8301	Bacteria	Bacteroidetes	Bacteroidia	anaerobic	host associated
XP_001737762	Entamoeba dispar SAW760	Parabacteroides johnsonii DSM 18315	Bacteria	Bacteroidetes	Bacteroidia	anaerobic	host associated
XP_001738469	Entamoeba dispar SAW760	Bacteroides sp. 2_1_33B	Bacteria	Bacteroidetes	Bacteroidia	anaerobic	host associated
XP_001738561	Entamoeba dispar SAW760	Bacteroides thetaiotaomicron VPI-5482	Bacteria	Bacteroidetes	Bacteroidia	anaerobic	host associated
XP_001739145	Entamoeba dispar SAW760	Parabacteroides johnsonii DSM 18315	Bacteria	Bacteroidetes	Bacteroidia	anaerobic	host associated
XP_001739205	Entamoeba dispar SAW760	Bacteroides coprocola DSM 17136	Bacteria	Bacteroidetes	Bacteroidia	anaerobic	host associated
XP_001739761	Entamoeba dispar SAW760	Porphyromonas asaccharolytica PR426713P-I	Bacteria	Bacteroidetes	Bacteroidia	anaerobic	host associated
XP_001740122	Entamoeba dispar SAW760	Bacteroides sp. 2_1_33B	Bacteria	Bacteroidetes	Bacteroidia	anaerobic	host associated
XP_001740549	Entamoeba dispar SAW760	Bacteroides sp. 2_1_16	Bacteria	Bacteroidetes	Bacteroidia	anaerobic	host associated
XP_001741410	Entamoeba dispar SAW760	Candidatus Azobacteroides pseudotrichonymphae genomovar. CFP2	Bacteria	Bacteroidetes	Bacteroidia	anaerobic	host associated
XP_001741844	Entamoeba dispar SAW760	Porphyromonas endodontalis ATCC 35406	Bacteria	Bacteroidetes	Bacteroidia	anaerobic	host associated
XP_001741868	Entamoeba dispar SAW760	Porphyromonas uenonis 60-3	Bacteria	Bacteroidetes	Bacteroidia	anaerobic	host associated
XP_001741946	Entamoeba dispar SAW760	Bacteroides sp. 20_3	Bacteria	Bacteroidetes	Bacteroidia	anaerobic	host associated
XP_001741988	Entamoeba dispar SAW760	Parabacteroides sp. D13	Bacteria	Bacteroidetes	Bacteroidia	anaerobic	host associated
XP_001735698	Entamoeba dispar SAW760	Spirosoma linguale DSM 74	Bacteria	Bacteroidetes	Cytophagia	aerobic	environmental
XP_001741106	Entamoeba dispar SAW760	Cytophaga hutchinsonii ATCC 33406	Bacteria	Bacteroidetes	Cytophagia	aerobic	environmental
XP_001741657	Entamoeba dispar SAW760	Leadbetterella byssophila DSM 17132	Bacteria	Bacteroidetes	Cytophagia	aerobic	environmental
XP_001737432	Entamoeba dispar SAW760	Flavobacterium johnsoniae UW101	Bacteria	Bacteroidetes	Flavobacteria	aerobic	environmental
XP_001740378	Entamoeba dispar SAW760	Polaribacter sp. MED152	Bacteria	Bacteroidetes	Flavobacteria	aerobic	environmental
XP_001741960	Entamoeba dispar SAW760	Chryseobacterium gleum ATCC 35910	Bacteria	Bacteroidetes	Flavobacteria	aerobic	environmental
XP_001738786	Entamoeba dispar SAW760	Chitinophaga pinensis DSM 2588	Bacteria	Bacteroidetes	Sphingobacteria	aerobic	environmental
XP_001741042	Entamoeba dispar SAW760	Pedobacter saltans DSM 12145	Bacteria	Bacteroidetes	Sphingobacteria	aerobic	environmental
XP_001741628	Entamoeba dispar SAW760	Rhodothermus marinus DSM 4252	Bacteria	Bacteroidetes	Sphingobacteria	aerobic	environmental
XP_001739778	Entamoeba dispar SAW760	Waddlia chondrophila WSU 86-1044	Bacteria	Chlamydiae	Chlamydiales	aerobic	host associated
XP_001740351	Entamoeba dispar SAW760	Chlorobium chlorochromatii CaD3	Bacteria	Chlorobi	Chlorobia	anaerobic	environmental
XP_001741525	Entamoeba dispar SAW760	Prosthecochloris vibrioformis DSM 265	Bacteria	Chlorobi	Chlorobia	anaerobic	environmental
XP_001739894	Entamoeba dispar SAW760	Desulfurispirillum indicum S5	Bacteria	Chrysiogenetes	Chrysiogenales	anaerobic	environmental
XP_001740105	Entamoeba dispar SAW760	Desulfurispirillum indicum S5	Bacteria	Chrysiogenetes	Chrysiogenales	anaerobic	environmental
XP_001740520	Entamoeba dispar SAW760	Microcoleus chthonoplastes PCC 7420	Bacteria	Cyanobacteria	Oscillatoriales	aerobic	environmental
XP_001741468	Entamoeba dispar SAW760	Microcoleus chthonoplastes PCC 7420	Bacteria	Cyanobacteria	Oscillatoriales	aerobic	environmental
XP_001735063	Entamoeba dispar SAW760	Dictyoglomus turgidum DSM 6724	Bacteria	Dictyoglomi	Dictyoglomales	anaerobic	environmental
XP_001736315	Entamoeba dispar SAW760	Elusimicrobium minutum Pei191	Bacteria	Elusimicrobia	Elusimicrobia (class)	anaerobic	host associated
XP_001740273	Entamoeba dispar SAW760	Elusimicrobium minutum Pei191	Bacteria	Elusimicrobia	Elusimicrobia (class)	anaerobic	host associated
XP_001733926	Entamoeba dispar SAW760	Fibrobacter succinogenes subsp. succinogenes S85	Bacteria	Fibrobacteres	Fibrobacterales	anaerobic	host associated
XP_001739530	Entamoeba dispar SAW760	Fibrobacter succinogenes subsp. succinogenes S85	Bacteria	Fibrobacteres	Fibrobacterales	anaerobic	host associated
XP_001733459	Entamoeba dispar SAW760	Bacillus pseudofirmus OF4	Bacteria	Firmicutes	Bacillales	anaerobic	environmental
XP_001733705	Entamoeba dispar SAW760	Bacillus cellulosilyticus DSM 2522	Bacteria	Firmicutes	Bacillales	anaerobic	environmental
XP_001736937	Entamoeba dispar SAW760	Bacillus pseudofirmus OF4	Bacteria	Firmicutes	Bacillales	anaerobic	environmental
XP_001737063	Entamoeba dispar SAW760	Macrococcus caseolyticus JCSC5402	Bacteria	Firmicutes	Bacillales	anaerobic	environmental
XP_001737677	Entamoeba dispar SAW760	Bacillus pseudofirmus OF4	Bacteria	Firmicutes	Bacillales	anaerobic	environmental
XP_001740686	Entamoeba dispar SAW760	Bacillus selenitireducens MLS10	Bacteria	Firmicutes	Bacillales	facultative	environmental
XP_001741963	Entamoeba dispar SAW760	Bacillus subtilis subsp. natto BEST195	Bacteria	Firmicutes	Bacillales	aerobic	environmental
XP_001735592	Entamoeba dispar SAW760	Staphylococcus pseudintermedius HKU10-03	Bacteria	Firmicutes	Bacillales	aerobic	host associated
XP_001740049	Entamoeba dispar SAW760	Bacillus sp. 2_A_57_CT2	Bacteria	Firmicutes	Bacillales	anaerobic	host associated
XP_001741606	Entamoeba dispar SAW760	Paenibacillus larvae subsp. larvae BRL-230010	Bacteria	Firmicutes	Bacillales	anaerobic	host associated
XP_001734467	Entamoeba dispar SAW760	Thermosediminibacter oceani DSM 16646	Bacteria	Firmicutes	Clostridia	anaerobic	environmental
XP_001736278	Entamoeba dispar SAW760	Thermoanaerobacter wiegelii Rt8.B1	Bacteria	Firmicutes	Clostridia	anaerobic	environmental
XP_001736903	Entamoeba dispar SAW760	Acetohalobium arabaticum DSM 5501	Bacteria	Firmicutes	Clostridia	anaerobic	environmental
XP_001737633	Entamoeba dispar SAW760	Clostridium carboxidivorans P7	Bacteria	Firmicutes	Clostridia	anaerobic	environmental
XP_001738269	Entamoeba dispar SAW760	Clostridium lentocellum DSM 5427	Bacteria	Firmicutes	Clostridia	anaerobic	environmental
XP_001738645	Entamoeba dispar SAW760	Caldicellulosiruptor saccharolyticus DSM 8903	Bacteria	Firmicutes	Clostridia	anaerobic	environmental
XP_001738854	Entamoeba dispar SAW760	Acetohalobium arabaticum DSM 5501	Bacteria	Firmicutes	Clostridia	anaerobic	environmental
XP_001739159	Entamoeba dispar SAW760	Thermincola sp. JR	Bacteria	Firmicutes	Clostridia	anaerobic	environmental
XP_001739561	Entamoeba dispar SAW760	Clostridium carboxidivorans P7	Bacteria	Firmicutes	Clostridia	anaerobic	environmental
XP_001741107	Entamoeba dispar SAW760	Clostridium phytofermentans ISDg	Bacteria	Firmicutes	Clostridia	anaerobic	environmental
XP_001741297	Entamoeba dispar SAW760	Halothermothrix orenii H 168	Bacteria	Firmicutes	Clostridia	anaerobic	environmental
XP_001741794	Entamoeba dispar SAW760	Clostridium papyrosolvens DSM 2782	Bacteria	Firmicutes	Clostridia	anaerobic	environmental
XP_001733783	Entamoeba dispar SAW760	Clostridium botulinum E1 str. 'BoNT E Beluga'	Bacteria	Firmicutes	Clostridia	anaerobic	host associated
XP_001733799	Entamoeba dispar SAW760	Clostridium tetani E88	Bacteria	Firmicutes	Clostridia	anaerobic	host associated
XP_001733811	Entamoeba dispar SAW760	butyrate-producing bacterium SSC/2	Bacteria	Firmicutes	Clostridia	anaerobic	host associated
XP_001733883	Entamoeba dispar SAW760	Clostridium bartlettii DSM 16795	Bacteria	Firmicutes	Clostridia	anaerobic	host associated
XP_001734771	Entamoeba dispar SAW760	Clostridium tetani E88	Bacteria	Firmicutes	Clostridia	anaerobic	host associated
XP_001734866	Entamoeba dispar SAW760	Epulopiscium sp. 'N.t. morphotype B'	Bacteria	Firmicutes	Clostridia	anaerobic	host associated
XP_001734976	Entamoeba dispar SAW760	Acetivibrio cellulolyticus CD2	Bacteria	Firmicutes	Clostridia	anaerobic	host associated
XP_001735054	Entamoeba dispar SAW760	Eubacterium siraeum 70/3	Bacteria	Firmicutes	Clostridia	anaerobic	host associated
XP_001735302	Entamoeba dispar SAW760	Eubacterium siraeum DSM 15702	Bacteria	Firmicutes	Clostridia	anaerobic	host associated
XP_001735551	Entamoeba dispar SAW760	Clostridium sp. 7_2_43FAA	Bacteria	Firmicutes	Clostridia	anaerobic	host associated
XP_001735822	Entamoeba dispar SAW760	Ruminococcus lactaris ATCC 29176	Bacteria	Firmicutes	Clostridia	anaerobic	host associated
XP_001736340	Entamoeba dispar SAW760	Clostridium sp. 7_2_43FAA	Bacteria	Firmicutes	Clostridia	anaerobic	host associated
XP_001736539	Entamoeba dispar SAW760	Anaerofustis stercorihominis DSM 17244	Bacteria	Firmicutes	Clostridia	anaerobic	host associated
XP_001737079	Entamoeba dispar SAW760	Clostridium sp. 7_2_43FAA	Bacteria	Firmicutes	Clostridia	anaerobic	host associated
XP_001737427	Entamoeba dispar SAW760	Ruminococcus albus 8	Bacteria	Firmicutes	Clostridia	anaerobic	host associated
XP_001737542	Entamoeba dispar SAW760	Dorea longicatena DSM 13814	Bacteria	Firmicutes	Clostridia	anaerobic	host associated
XP_001737595	Entamoeba dispar SAW760	Eubacterium limosum KIST612	Bacteria	Firmicutes	Clostridia	anaerobic	host associated
XP_001737900	Entamoeba dispar SAW760	Clostridium sp. 7_2_43FAA	Bacteria	Firmicutes	Clostridia	anaerobic	host associated
XP_001738507	Entamoeba dispar SAW760	Clostridium difficile QCD-23m63	Bacteria	Firmicutes	Clostridia	anaerobic	host associated
XP_001738746	Entamoeba dispar SAW760	Parvimonas micra ATCC 33270	Bacteria	Firmicutes	Clostridia	anaerobic	host associated
XP_001738767	Entamoeba dispar SAW760	Epulopiscium sp. 'N.t. morphotype B'	Bacteria	Firmicutes	Clostridia	anaerobic	host associated
XP_001740022	Entamoeba dispar SAW760	Clostridium thermocellum ATCC 27405	Bacteria	Firmicutes	Clostridia	anaerobic	host associated
XP_001740188	Entamoeba dispar SAW760	Eubacterium hallii DSM 3353	Bacteria	Firmicutes	Clostridia	anaerobic	host associated
XP_001740533	Entamoeba dispar SAW760	Eubacterium eligens ATCC 27750	Bacteria	Firmicutes	Clostridia	anaerobic	host associated
XP_001741629	Entamoeba dispar SAW760	Faecalibacterium prausnitzii A2-165	Bacteria	Firmicutes	Clostridia	anaerobic	host associated
XP_001734902	Entamoeba dispar SAW760	Turicibacter sanguinis PC909	Bacteria	Firmicutes	Erysipelotrichi	anaerobic	host associated
XP_001736018	Entamoeba dispar SAW760	Bulleidia extructa W1219	Bacteria	Firmicutes	Erysipelotrichi	anaerobic	host associated
XP_001741571	Entamoeba dispar SAW760	Coprobacillus sp. 29_1	Bacteria	Firmicutes	Erysipelotrichi	anaerobic	host associated
XP_001741881	Entamoeba dispar SAW760	Turicibacter sanguinis PC909	Bacteria	Firmicutes	Erysipelotrichi	anaerobic	host associated
XP_001734422	Entamoeba dispar SAW760	Abiotrophia defectiva ATCC 49176	Bacteria	Firmicutes	Lactobacillales	anaerobic	host associated
XP_001734751	Entamoeba dispar SAW760	Acidaminococcus sp. D21	Bacteria	Firmicutes	Negativicutes	anaerobic	host associated
XP_001737108	Entamoeba dispar SAW760	Mitsuokella multacida DSM 20544	Bacteria	Firmicutes	Negativicutes	anaerobic	host associated
XP_001738367	Entamoeba dispar SAW760	Veillonella sp. oral taxon 158 str. F0412	Bacteria	Firmicutes	Negativicutes	anaerobic	host associated
XP_001738387	Entamoeba dispar SAW760	Megasphaera genomosp. type_1 str. 28L	Bacteria	Firmicutes	Negativicutes	anaerobic	host associated
XP_001739663	Entamoeba dispar SAW760	Megamonas hypermegale ART12/1	Bacteria	Firmicutes	Negativicutes	anaerobic	host associated
XP_001738935	Entamoeba dispar SAW760	Leptotrichia goodfellowii F0264	Bacteria	Fusobacteria	Fusobacteriales	anaerobic	host associated
XP_001735929	Entamoeba dispar SAW760	Thermodesulfovibrio yellowstonii DSM 11347	Bacteria	Nitrospirae	Nitrospirales	aerobic	environmental
XP_001740597	Entamoeba dispar SAW760	Pirellula staleyi DSM 6068	Bacteria	Planctomycetes	Planctomycetacia	aerobic	environmental
XP_001735519	Entamoeba dispar SAW760	Parvularcula bermudensis HTCC2503	Bacteria	Proteobacteria	Alphaproteobacteria	aerobic	environmental
XP_001741522	Entamoeba dispar SAW760	Mesorhizobium loti MAFF303099	Bacteria	Proteobacteria	Alphaproteobacteria	aerobic	environmental
XP_001734373	Entamoeba dispar SAW760	Rhizobium etli CIAT 894	Bacteria	Proteobacteria	Alphaproteobacteria	aerobic	host associated
XP_001734139	Entamoeba dispar SAW760	Methylovorus sp. SIP3-4	Bacteria	Proteobacteria	Betaproteobacteria	aerobic	environmental
XP_001737776	Entamoeba dispar SAW760	Thauera sp. MZ1T	Bacteria	Proteobacteria	Betaproteobacteria	anaerobic	environmental
XP_001740656	Entamoeba dispar SAW760	Chromobacterium violaceum ATCC 12472	Bacteria	Proteobacteria	Betaproteobacteria	anaerobic	environmental
XP_001741441	Entamoeba dispar SAW760	beta proteobacterium KB13	Bacteria	Proteobacteria	Betaproteobacteria	aerobic	environmental
XP_001733814	Entamoeba dispar SAW760	Neisseria flavescens SK114	Bacteria	Proteobacteria	Betaproteobacteria	aerobic	host associated
XP_001734436	Entamoeba dispar SAW760	Desulfotalea psychrophila LSv54	Bacteria	Proteobacteria	Deltaproteobacteria	anaerobic	environmental
XP_001735045	Entamoeba dispar SAW760	Syntrophobacter fumaroxidans MPOB	Bacteria	Proteobacteria	Deltaproteobacteria	anaerobic	environmental
XP_001735379	Entamoeba dispar SAW760	Syntrophobacter fumaroxidans MPOB	Bacteria	Proteobacteria	Deltaproteobacteria	anaerobic	environmental
XP_001737230	Entamoeba dispar SAW760	Stigmatella aurantiaca DW4/3-1	Bacteria	Proteobacteria	Deltaproteobacteria	aerobic	environmental
XP_001737439	Entamoeba dispar SAW760	Desulfococcus oleovorans Hxd3	Bacteria	Proteobacteria	Deltaproteobacteria	anaerobic	environmental
XP_001737773	Entamoeba dispar SAW760	Desulfatibacillum alkenivorans AK-01	Bacteria	Proteobacteria	Deltaproteobacteria	anaerobic	environmental
XP_001737974	Entamoeba dispar SAW760	Geobacter sp. FRC-32	Bacteria	Proteobacteria	Deltaproteobacteria	anaerobic	environmental
XP_001738378	Entamoeba dispar SAW760	Syntrophobacter fumaroxidans MPOB	Bacteria	Proteobacteria	Deltaproteobacteria	anaerobic	environmental
XP_001738584	Entamoeba dispar SAW760	Desulfococcus oleovorans Hxd3	Bacteria	Proteobacteria	Deltaproteobacteria	anaerobic	environmental
XP_001739218	Entamoeba dispar SAW760	Desulfovibrio sp. FW1012B	Bacteria	Proteobacteria	Deltaproteobacteria	anaerobic	environmental
XP_001739619	Entamoeba dispar SAW760	Syntrophobacter fumaroxidans MPOB	Bacteria	Proteobacteria	Deltaproteobacteria	anaerobic	environmental
XP_001740340	Entamoeba dispar SAW760	Desulfovibrio piger ATCC 29098	Bacteria	Proteobacteria	Deltaproteobacteria	anaerobic	environmental
XP_001740856	Entamoeba dispar SAW760	Desulfonatronospira thiodismutans ASO3-1	Bacteria	Proteobacteria	Deltaproteobacteria	anaerobic	environmental
XP_001741379	Entamoeba dispar SAW760	Anaeromyxobacter sp. Fw109-5	Bacteria	Proteobacteria	Deltaproteobacteria	anaerobic	environmental
XP_001741737	Entamoeba dispar SAW760	Desulfomicrobium baculatum DSM 4028	Bacteria	Proteobacteria	Deltaproteobacteria	anaerobic	environmental
XP_001737328	Entamoeba dispar SAW760	Bilophila wadsworthia 3_1_6	Bacteria	Proteobacteria	Deltaproteobacteria	anaerobic	host associated
XP_001733488	Entamoeba dispar SAW760	Sulfurovum sp. NBC37-1	Bacteria	Proteobacteria	Epsilonproteobacteria	anaerobic	environmental
XP_001734695	Entamoeba dispar SAW760	Arcobacter butzleri JV22	Bacteria	Proteobacteria	Epsilonproteobacteria	anaerobic	host associated
XP_001739209	Entamoeba dispar SAW760	Campylobacterales bacterium GD 1	Bacteria	Proteobacteria	Epsilonproteobacteria	anaerobic	host associated
XP_001733779	Entamoeba dispar SAW760	Serratia proteamaculans 568	Bacteria	Proteobacteria	Gammaproteobacteria	anaerobic	environmental
XP_001740684	Entamoeba dispar SAW760	Psychrobacter sp. PRwf-1	Bacteria	Proteobacteria	Gammaproteobacteria	aerobic	environmental
XP_001741036	Entamoeba dispar SAW760	Oceanospirillum sp. MED92	Bacteria	Proteobacteria	Gammaproteobacteria	aerobic	environmental
XP_001733927	Entamoeba dispar SAW760	Pasteurella dagmatis ATCC 43325	Bacteria	Proteobacteria	Gammaproteobacteria	facultative	host associated
XP_001734051	Entamoeba dispar SAW760	Stenotrophomonas maltophilia K279a	Bacteria	Proteobacteria	Gammaproteobacteria	aerobic	host associated
XP_001734189	Entamoeba dispar SAW760	Francisella philomiragia subsp. philomiragia ATCC 25017	Bacteria	Proteobacteria	Gammaproteobacteria	aerobic	host associated
XP_001734563	Entamoeba dispar SAW760	Escherichia coli OP50	Bacteria	Proteobacteria	Gammaproteobacteria	anaerobic	host associated
XP_001735062	Entamoeba dispar SAW760	Cardiobacterium hominis ATCC 15826	Bacteria	Proteobacteria	Gammaproteobacteria	anaerobic	host associated
XP_001735416	Entamoeba dispar SAW760	Pectobacterium wasabiae WPP163	Bacteria	Proteobacteria	Gammaproteobacteria	facultative	host associated
XP_001735426	Entamoeba dispar SAW760	Francisella philomiragia subsp. philomiragia ATCC 25017	Bacteria	Proteobacteria	Gammaproteobacteria	aerobic	host associated
XP_001737319	Entamoeba dispar SAW760	Escherichia coli M718	Bacteria	Proteobacteria	Gammaproteobacteria	anaerobic	host associated
XP_001737875	Entamoeba dispar SAW760	Salmonella enterica subsp. enterica serovar Kentucky	Bacteria	Proteobacteria	Gammaproteobacteria	aerobic	host associated
XP_001738702	Entamoeba dispar SAW760	Escherichia coli MS 196-1	Bacteria	Proteobacteria	Gammaproteobacteria	anaerobic	host associated
XP_001738679	Entamoeba dispar SAW760	Spirochaeta smaragdinae DSM 11293	Bacteria	Spirochaetes	Spirochaetales	anaerobic	environmental
XP_001740151	Entamoeba dispar SAW760	Spirochaeta thermophila DSM 6578	Bacteria	Spirochaetes	Spirochaetales	anaerobic	environmental
XP_001736705	Entamoeba dispar SAW760	Treponema vincentii ATCC 35580	Bacteria	Spirochaetes	Spirochaetales	anaerobic	host associated
XP_001737730	Entamoeba dispar SAW760	Brachyspira hyodysenteriae WA1	Bacteria	Spirochaetes	Spirochaetales	anaerobic	host associated
XP_001741646	Entamoeba dispar SAW760	Leptospira interrogans serovar Copenhageni str. Fiocruz L1-130	Bacteria	Spirochaetes	Spirochaetales	anaerobic	host associated
XP_001734733	Entamoeba dispar SAW760	Thermosipho melanesiensis BI429	Bacteria	Thermotogae	Thermotogales	anaerobic	environmental
XP_001738599	Entamoeba dispar SAW760	Kosmotoga olearia TBF 19.5.1	Bacteria	Thermotogae	Thermotogales	anaerobic	environmental
XP_001734888	Entamoeba dispar SAW760	Coraliomargarita akajimensis DSM 45221	Bacteria	Verrucomicrobia	Opitutae	aerobic	environmental
XP_001734600	Entamoeba dispar SAW760	Verrucomicrobiae bacterium DG1235	Bacteria	Verrucomicrobia	Verrucomicrobiae	anaerobic	environmental
XP_001738227	Entamoeba dispar SAW760	Circovirus-like genome CB-A	Viruses	ssDNA viruses	unclassified ssDNA viruses	DNA virus	host associated
XP_652131	Entamoeba histolytica HM-1_IMSS	Methanothermobacter marburgensis str. Marburg	Archaea	Euryarchaeota	Methanobacteria	anaerobic	environmental
XP_001913825	Entamoeba histolytica HM-1_IMSS	Methanocaldococcus jannaschii DSM 2661	Archaea	Euryarchaeota	Methanococci	anaerobic	environmental
XP_653910	Entamoeba histolytica HM-1_IMSS	Methanocaldococcus jannaschii DSM 2661	Archaea	Euryarchaeota	Methanococci	anaerobic	environmental
XP_657171	Entamoeba histolytica HM-1_IMSS	Thermoplasma volcanium GSS1	Archaea	Euryarchaeota	Thermoplasmata	facultative	environmental
XP_653658	Entamoeba histolytica HM-1_IMSS	Sulfurihydrogenibium sp. YO3AOP1	Bacteria	Aquificae	Aquificales	aerobic	environmental
XP_652914	Entamoeba histolytica HM-1_IMSS	Paludibacter propionicigenes WB4	Bacteria	Bacteroidetes	Bacteroidia	anaerobic	environmental
XP_001914377	Entamoeba histolytica HM-1_IMSS	Prevotella melaninogenica ATCC 25845	Bacteria	Bacteroidetes	Bacteroidia	anaerobic	host associated
XP_656663	Entamoeba histolytica HM-1_IMSS	Riemerella anatipestifer DSM 15868	Bacteria	Bacteroidetes	Flavobacteria	aerobic	host associated
XP_651697	Entamoeba histolytica HM-1_IMSS	Chloroherpeton thalassium ATCC 35110	Bacteria	Chlorobi	Chlorobia	aerobic	environmental
XP_655257	Entamoeba histolytica HM-1_IMSS	Desulfurispirillum indicum S5	Bacteria	Chrysiogenetes	Chrysiogenales	anaerobic	environmental
XP_652041	Entamoeba histolytica HM-1_IMSS	Oscillatoria sp. PCC 6506	Bacteria	Cyanobacteria	Oscillatoriales	aerobic	environmental
XP_648291	Entamoeba histolytica HM-1_IMSS	Dictyoglomus turgidum DSM 6724	Bacteria	Dictyoglomi	Dictyoglomales	anaerobic	environmental
XP_651010	Entamoeba histolytica HM-1_IMSS	Moorella thermoacetica ATCC 39073	Bacteria	Firmicutes	Clostridia	anaerobic	environmental
XP_656686	Entamoeba histolytica HM-1_IMSS	Clostridium lentocellum DSM 5427	Bacteria	Firmicutes	Clostridia	anaerobic	environmental
XP_650131	Entamoeba histolytica HM-1_IMSS	Bacteroides capillosus ATCC 29799	Bacteria	Firmicutes	Clostridia	anaerobic	host associated
XP_651813	Entamoeba histolytica HM-1_IMSS	Eubacterium siraeum DSM 15702	Bacteria	Firmicutes	Clostridia	anaerobic	host associated
XP_652753	Entamoeba histolytica HM-1_IMSS	Eubacterium hallii DSM 3353	Bacteria	Firmicutes	Clostridia	anaerobic	host associated
XP_654849	Entamoeba histolytica HM-1_IMSS	Clostridium novyi NT	Bacteria	Firmicutes	Clostridia	anaerobic	host associated
XP_655177	Entamoeba histolytica HM-1_IMSS	Abiotrophia defectiva ATCC 49176	Bacteria	Firmicutes	Lactobacillales	anaerobic	host associated
XP_651133	Entamoeba histolytica HM-1_IMSS	Victivallis vadensis ATCC BAA-548	Bacteria	Lentisphaerae	Victivallales	anaerobic	host associated
XP_001913892	Entamoeba histolytica HM-1_IMSS	Candidatus Puniceispirillum marinum IMCC1322	Bacteria	Proteobacteria	Alphaproteobacteria	aerobic	environmental
XP_649750	Entamoeba histolytica HM-1_IMSS	Desulfonatronospira thiodismutans ASO3-1	Bacteria	Proteobacteria	Deltaproteobacteria	anaerobic	environmental
XP_650006	Entamoeba histolytica HM-1_IMSS	Desulfovibrio sp. FW1012B	Bacteria	Proteobacteria	Deltaproteobacteria	anaerobic	environmental
XP_652065	Entamoeba histolytica HM-1_IMSS	Desulfatibacillum alkenivorans AK-01	Bacteria	Proteobacteria	Deltaproteobacteria	anaerobic	environmental
XP_655130	Entamoeba histolytica HM-1_IMSS	Desulfonatronospira thiodismutans ASO3-1	Bacteria	Proteobacteria	Deltaproteobacteria	anaerobic	environmental
XP_656776	Entamoeba histolytica HM-1_IMSS	Sulfurimonas autotrophica DSM 16294	Bacteria	Proteobacteria	Epsilonproteobacteria	anaerobic	environmental
XP_655990	Entamoeba histolytica HM-1_IMSS	Arcobacter butzleri RM4018	Bacteria	Proteobacteria	Epsilonproteobacteria	anaerobic	host associated
XP_655562	Entamoeba histolytica HM-1_IMSS	Francisella tularensis subsp. novicida U112	Bacteria	Proteobacteria	Gammaproteobacteria	aerobic	host associated
XP_648590	Entamoeba histolytica HM-1_IMSS	Treponema vincentii ATCC 35580	Bacteria	Spirochaetes	Spirochaetales	anaerobic	host associated
XP_649089	Entamoeba histolytica HM-1_IMSS	Kosmotoga olearia TBF 19.5.1	Bacteria	Thermotogae	Thermotogales	anaerobic	environmental
XP_654365	Entamoeba histolytica HM-1_IMSS	Thermotoga neapolitana	Bacteria	Thermotogae	Thermotogales	anaerobic	environmental
XP_654474	Entamoeba histolytica HM-1-IMSS	Hyperthermus butylicus DSM 5456	Archaea	Crenarchaeota	Thermoprotei	anaerobic	environmental
XP_654999	Entamoeba histolytica HM-1-IMSS	Vulcanisaeta distributa DSM 14429	Archaea	Crenarchaeota	Thermoprotei	anaerobic	environmental
XP_650001	Entamoeba histolytica HM-1-IMSS	Haloferax volcanii DS2	Archaea	Euryarchaeota	Halobacteria	anaerobic	environmental
XP_656373	Entamoeba histolytica HM-1-IMSS	Haloferax volcanii DS2	Archaea	Euryarchaeota	Halobacteria	anaerobic	environmental
XP_648734	Entamoeba histolytica HM-1-IMSS	Methanoculleus marisnigri JR1	Archaea	Euryarchaeota	Methanomicrobia	anaerobic	environmental
XP_654288	Entamoeba histolytica HM-1-IMSS	Methanohalophilus mahii DSM 5219	Archaea	Euryarchaeota	Methanomicrobia	anaerobic	environmental
XP_654957	Entamoeba histolytica HM-1-IMSS	Methanosphaerula palustris E1-9c	Archaea	Euryarchaeota	Methanomicrobia	anaerobic	environmental
XP_655182	Entamoeba histolytica HM-1-IMSS	Methanohalobium evestigatum Z-7303	Archaea	Euryarchaeota	Methanomicrobia	anaerobic	environmental
XP_649473	Entamoeba histolytica HM-1-IMSS	Methanosarcina barkeri str. Fusaro	Archaea	Euryarchaeota	Methanomicrobia	anaerobic	host associated
XP_649657	Entamoeba histolytica HM-1-IMSS	Methanosarcina barkeri str. Fusaro	Archaea	Euryarchaeota	Methanomicrobia	anaerobic	host associated
XP_001914465	Entamoeba histolytica HM-1-IMSS	Acidobacterium capsulatum ATCC 51196	Bacteria	Acidobacteria	Acidobacteriales	aerobic	environmental
XP_001914640	Entamoeba histolytica HM-1-IMSS	Corynebacterium diphtheriae	Bacteria	Actinobacteria	Actinobacteridae	aerobic	host associated
XP_650531	Entamoeba histolytica HM-1-IMSS	Dermacoccus sp. Ellin185	Bacteria	Actinobacteria	Actinobacteridae	aerobic	host associated
XP_652143	Entamoeba histolytica HM-1-IMSS	Rothia dentocariosa M567	Bacteria	Actinobacteria	Actinobacteridae	aerobic	host associated
XP_001913894	Entamoeba histolytica HM-1-IMSS	marine actinobacterium PHSC20C1	Bacteria	Actinobacteria	marine actinobacterium PHSC20C1	aerobic	environmental
XP_656023	Entamoeba histolytica HM-1-IMSS	Hydrogenobacter thermophilus TK-6	Bacteria	Aquificae	Aquificales	anaerobic	environmental
XP_653526	Entamoeba histolytica HM-1-IMSS	Bacteroidetes oral taxon 274 str. F0058	Bacteria	Bacteroidetes	Bacteroidetes oral taxon 274 str. F0058	anaerobic	host associated
XP_653045	Entamoeba histolytica HM-1-IMSS	Paludibacter propionicigenes WB4	Bacteria	Bacteroidetes	Bacteroidia	anaerobic	environmental
XP_655383	Entamoeba histolytica HM-1-IMSS	Paludibacter propionicigenes WB4	Bacteria	Bacteroidetes	Bacteroidia	anaerobic	environmental
XP_656903	Entamoeba histolytica HM-1-IMSS	Paludibacter propionicigenes WB4	Bacteria	Bacteroidetes	Bacteroidia	anaerobic	environmental
XP_657492	Entamoeba histolytica HM-1-IMSS	Paludibacter propionicigenes WB4	Bacteria	Bacteroidetes	Bacteroidia	anaerobic	environmental
XP_001913642	Entamoeba histolytica HM-1-IMSS	Bacteroides dorei DSM 17855	Bacteria	Bacteroidetes	Bacteroidia	anaerobic	host associated
XP_001913794	Entamoeba histolytica HM-1-IMSS	Parabacteroides merdae ATCC 43184	Bacteria	Bacteroidetes	Bacteroidia	anaerobic	host associated
XP_001914312	Entamoeba histolytica HM-1-IMSS	Prevotella sp. oral taxon 299 str. F0039	Bacteria	Bacteroidetes	Bacteroidia	anaerobic	host associated
XP_649008	Entamoeba histolytica HM-1-IMSS	Parabacteroides sp. D13	Bacteria	Bacteroidetes	Bacteroidia	anaerobic	host associated
XP_649070	Entamoeba histolytica HM-1-IMSS	Bacteroides sp. 2_1_33B	Bacteria	Bacteroidetes	Bacteroidia	anaerobic	host associated
XP_650055	Entamoeba histolytica HM-1-IMSS	Bacteroides sp. 3_1_19	Bacteria	Bacteroidetes	Bacteroidia	anaerobic	host associated
XP_650165	Entamoeba histolytica HM-1-IMSS	Porphyromonas uenonis 60-3	Bacteria	Bacteroidetes	Bacteroidia	anaerobic	host associated
XP_650419	Entamoeba histolytica HM-1-IMSS	Bacteroides sp. 2_1_33B	Bacteria	Bacteroidetes	Bacteroidia	anaerobic	host associated
XP_650453	Entamoeba histolytica HM-1-IMSS	Bacteroides sp. 9_1_42FAA	Bacteria	Bacteroidetes	Bacteroidia	anaerobic	host associated
XP_650664	Entamoeba histolytica HM-1-IMSS	Bacteroides sp. 20_3	Bacteria	Bacteroidetes	Bacteroidia	anaerobic	host associated
XP_650763	Entamoeba histolytica HM-1-IMSS	Bacteroides coprocola DSM 17136	Bacteria	Bacteroidetes	Bacteroidia	anaerobic	host associated
XP_651004	Entamoeba histolytica HM-1-IMSS	Bacteroides thetaiotaomicron VPI-5482	Bacteria	Bacteroidetes	Bacteroidia	anaerobic	host associated
XP_651320	Entamoeba histolytica HM-1-IMSS	Bacteroides coprocola DSM 17136	Bacteria	Bacteroidetes	Bacteroidia	anaerobic	host associated
XP_651412	Entamoeba histolytica HM-1-IMSS	Bacteroides vulgatus ATCC 8482	Bacteria	Bacteroidetes	Bacteroidia	anaerobic	host associated
XP_651498	Entamoeba histolytica HM-1-IMSS	Parabacteroides johnsonii DSM 18315	Bacteria	Bacteroidetes	Bacteroidia	anaerobic	host associated
XP_651699	Entamoeba histolytica HM-1-IMSS	Alistipes sp. HGB5	Bacteria	Bacteroidetes	Bacteroidia	anaerobic	host associated
XP_652087	Entamoeba histolytica HM-1-IMSS	Bacteroides sp. 9_1_42FAA	Bacteria	Bacteroidetes	Bacteroidia	anaerobic	host associated
XP_653883	Entamoeba histolytica HM-1-IMSS	Bacteroides sp. 2_1_33B	Bacteria	Bacteroidetes	Bacteroidia	anaerobic	host associated
XP_654156	Entamoeba histolytica HM-1-IMSS	Parabacteroides johnsonii DSM 18315	Bacteria	Bacteroidetes	Bacteroidia	anaerobic	host associated
XP_654596	Entamoeba histolytica HM-1-IMSS	Candidatus Azobacteroides pseudotrichonymphae genomovar. CFP2	Bacteria	Bacteroidetes	Bacteroidia	anaerobic	host associated
XP_655172	Entamoeba histolytica HM-1-IMSS	Bacteroides sp. 2_1_33B	Bacteria	Bacteroidetes	Bacteroidia	anaerobic	host associated
XP_655646	Entamoeba histolytica HM-1-IMSS	Porphyromonas endodontalis ATCC 35406	Bacteria	Bacteroidetes	Bacteroidia	anaerobic	host associated
XP_655988	Entamoeba histolytica HM-1-IMSS	Parabacteroides merdae ATCC 43184	Bacteria	Bacteroidetes	Bacteroidia	anaerobic	host associated
XP_656114	Entamoeba histolytica HM-1-IMSS	Bacteroides coprocola DSM 17136	Bacteria	Bacteroidetes	Bacteroidia	anaerobic	host associated
XP_656185	Entamoeba histolytica HM-1-IMSS	Bacteroides sp. D20	Bacteria	Bacteroidetes	Bacteroidia	anaerobic	host associated
XP_656369	Entamoeba histolytica HM-1-IMSS	Porphyromonas gingivalis W83	Bacteria	Bacteroidetes	Bacteroidia	anaerobic	host associated
XP_656380	Entamoeba histolytica HM-1-IMSS	Prevotella tannerae ATCC 51259	Bacteria	Bacteroidetes	Bacteroidia	anaerobic	host associated
XP_656656	Entamoeba histolytica HM-1-IMSS	Alistipes shahii WAL 8301	Bacteria	Bacteroidetes	Bacteroidia	anaerobic	host associated
XP_656770	Entamoeba histolytica HM-1-IMSS	Prevotella bergensis DSM 17361	Bacteria	Bacteroidetes	Bacteroidia	anaerobic	host associated
XP_649053	Entamoeba histolytica HM-1-IMSS	Leadbetterella byssophila DSM 17132	Bacteria	Bacteroidetes	Cytophagia	aerobic	environmental
XP_650595	Entamoeba histolytica HM-1-IMSS	Cytophaga hutchinsonii ATCC 33406	Bacteria	Bacteroidetes	Cytophagia	aerobic	environmental
XP_654665	Entamoeba histolytica HM-1-IMSS	Spirosoma linguale DSM 74	Bacteria	Bacteroidetes	Cytophagia	aerobic	environmental
XP_649612	Entamoeba histolytica HM-1-IMSS	Robiginitalea biformata HTCC2501	Bacteria	Bacteroidetes	Flavobacteria	aerobic	environmental
XP_648840	Entamoeba histolytica HM-1-IMSS	Rhodothermus marinus DSM 4252	Bacteria	Bacteroidetes	Sphingobacteria	aerobic	environmental
XP_649045	Entamoeba histolytica HM-1-IMSS	Rhodothermus marinus DSM 4252	Bacteria	Bacteroidetes	Sphingobacteria	aerobic	environmental
XP_650152	Entamoeba histolytica HM-1-IMSS	Chitinophaga pinensis DSM 2588	Bacteria	Bacteroidetes	Sphingobacteria	aerobic	environmental
XP_656428	Entamoeba histolytica HM-1-IMSS	Chitinophaga pinensis DSM 2588	Bacteria	Bacteroidetes	Sphingobacteria	aerobic	environmental
XP_656622	Entamoeba histolytica HM-1-IMSS	Pedobacter saltans DSM 12145	Bacteria	Bacteroidetes	Sphingobacteria	aerobic	environmental
XP_648864	Entamoeba histolytica HM-1-IMSS	Waddlia chondrophila WSU 86-1044	Bacteria	Chlamydiae	Chlamydiales	aerobic	host associated
XP_651784	Entamoeba histolytica HM-1-IMSS	Parachlamydia acanthamoebae str. Hall's coccus	Bacteria	Chlamydiae	Chlamydiales	aerobic	host associated
XP_656821	Entamoeba histolytica HM-1-IMSS	Parachlamydia acanthamoebae str. Hall's coccus	Bacteria	Chlamydiae	Chlamydiales	aerobic	host associated
XP_001913703	Entamoeba histolytica HM-1-IMSS	Chlorobium ferrooxidans DSM 13031	Bacteria	Chlorobi	Chlorobia	anaerobic	environmental
XP_650373	Entamoeba histolytica HM-1-IMSS	Prosthecochloris vibrioformis DSM 265	Bacteria	Chlorobi	Chlorobia	anaerobic	environmental
XP_653060	Entamoeba histolytica HM-1-IMSS	Chlorobaculum parvum NCIB 8327	Bacteria	Chlorobi	Chlorobia	anaerobic	environmental
XP_655888	Entamoeba histolytica HM-1-IMSS	Desulfurispirillum indicum S5	Bacteria	Chrysiogenetes	Chrysiogenales	anaerobic	environmental
XP_650544	Entamoeba histolytica HM-1-IMSS	Cyanothece sp. PCC 7424	Bacteria	Cyanobacteria	Chroococcales	facultative	environmental
XP_653997	Entamoeba histolytica HM-1-IMSS	Nodularia spumigena CCY9414	Bacteria	Cyanobacteria	Nostocales	aerobic	environmental
XP_655639	Entamoeba histolytica HM-1-IMSS	Lyngbya sp. PCC 8106	Bacteria	Cyanobacteria	Oscillatoriales	aerobic	environmental
XP_649162	Entamoeba histolytica HM-1-IMSS	Deinococcus deserti VCD115	Bacteria	Deinococcus-Thermus	Deinococci	aerobic	environmental
XP_649600	Entamoeba histolytica HM-1-IMSS	Truepera radiovictrix DSM 17093	Bacteria	Deinococcus-Thermus	Deinococci	aerobic	environmental
XP_652839	Entamoeba histolytica HM-1-IMSS	Elusimicrobium minutum Pei191	Bacteria	Elusimicrobia	Elusimicrobia (class)	anaerobic	host associated
XP_653421	Entamoeba histolytica HM-1-IMSS	Fibrobacter succinogenes subsp. succinogenes S85	Bacteria	Fibrobacteres	Fibrobacterales	anaerobic	host associated
XP_001914626	Entamoeba histolytica HM-1-IMSS	Anoxybacillus flavithermus WK1	Bacteria	Firmicutes	Bacillales	anaerobic	environmental
XP_648004	Entamoeba histolytica HM-1-IMSS	Bacillus cellulosilyticus DSM 2522	Bacteria	Firmicutes	Bacillales	anaerobic	environmental
XP_649738	Entamoeba histolytica HM-1-IMSS	Bacillus pseudofirmus OF4	Bacteria	Firmicutes	Bacillales	anaerobic	environmental
XP_649873	Entamoeba histolytica HM-1-IMSS	Lysinibacillus fusiformis ZC1	Bacteria	Firmicutes	Bacillales	anaerobic	environmental
XP_650266	Entamoeba histolytica HM-1-IMSS	Paenibacillus sp. JDR-2	Bacteria	Firmicutes	Bacillales	anaerobic	environmental
XP_652044	Entamoeba histolytica HM-1-IMSS	Bacillus pseudofirmus OF4	Bacteria	Firmicutes	Bacillales	anaerobic	environmental
XP_652397	Entamoeba histolytica HM-1-IMSS	Exiguobacterium sp. AT1b	Bacteria	Firmicutes	Bacillales	aerobic	environmental
XP_653097	Entamoeba histolytica HM-1-IMSS	Geobacillus sp. WCH70	Bacteria	Firmicutes	Bacillales	aerobic	environmental
XP_655826	Entamoeba histolytica HM-1-IMSS	Bacillus selenitireducens MLS10	Bacteria	Firmicutes	Bacillales	facultative	environmental
XP_656488	Entamoeba histolytica HM-1-IMSS	Paenibacillus sp. JDR-2	Bacteria	Firmicutes	Bacillales	anaerobic	environmental
XP_652607	Entamoeba histolytica HM-1-IMSS	Staphylococcus hominis SK119	Bacteria	Firmicutes	Bacillales	aerobic	host associated
XP_001913449	Entamoeba histolytica HM-1-IMSS	Clostridium lentocellum DSM 5427	Bacteria	Firmicutes	Clostridia	anaerobic	environmental
XP_001913723	Entamoeba histolytica HM-1-IMSS	Clostridium saccharolyticum WM1	Bacteria	Firmicutes	Clostridia	anaerobic	environmental
XP_649794	Entamoeba histolytica HM-1-IMSS	Thermoanaerobacter wiegelii Rt8.B1	Bacteria	Firmicutes	Clostridia	anaerobic	environmental
XP_649866	Entamoeba histolytica HM-1-IMSS	Clostridium carboxidivorans P7	Bacteria	Firmicutes	Clostridia	anaerobic	environmental
XP_650214	Entamoeba histolytica HM-1-IMSS	Caldicellulosiruptor saccharolyticus DSM 8903	Bacteria	Firmicutes	Clostridia	anaerobic	environmental
XP_650539	Entamoeba histolytica HM-1-IMSS	Clostridium sticklandii DSM 519	Bacteria	Firmicutes	Clostridia	anaerobic	environmental
XP_650594	Entamoeba histolytica HM-1-IMSS	Clostridium phytofermentans ISDg	Bacteria	Firmicutes	Clostridia	anaerobic	environmental
XP_651518	Entamoeba histolytica HM-1-IMSS	Natranaerobius thermophilus JW/NM-WN-LF	Bacteria	Firmicutes	Clostridia	anaerobic	environmental
XP_651785	Entamoeba histolytica HM-1-IMSS	Carboxydothermus hydrogenoformans Z-2901	Bacteria	Firmicutes	Clostridia	anaerobic	environmental
XP_651808	Entamoeba histolytica HM-1-IMSS	Clostridium beijerinckii NCIMB 8052	Bacteria	Firmicutes	Clostridia	anaerobic	environmental
XP_652266	Entamoeba histolytica HM-1-IMSS	Alkaliphilus metalliredigens QYMF	Bacteria	Firmicutes	Clostridia	anaerobic	environmental
XP_653573	Entamoeba histolytica HM-1-IMSS	Carboxydibrachium pacificum DSM 12653	Bacteria	Firmicutes	Clostridia	anaerobic	environmental
XP_654456	Entamoeba histolytica HM-1-IMSS	Clostridium beijerinckii NCIMB 8052	Bacteria	Firmicutes	Clostridia	anaerobic	environmental
XP_655200	Entamoeba histolytica HM-1-IMSS	Ammonifex degensii KC4	Bacteria	Firmicutes	Clostridia	anaerobic	environmental
XP_655711	Entamoeba histolytica HM-1-IMSS	Thermoanaerobacter wiegelii Rt8.B1	Bacteria	Firmicutes	Clostridia	anaerobic	environmental
XP_656375	Entamoeba histolytica HM-1-IMSS	Clostridium phytofermentans ISDg	Bacteria	Firmicutes	Clostridia	anaerobic	environmental
XP_657387	Entamoeba histolytica HM-1-IMSS	Carboxydibrachium pacificum DSM 12653	Bacteria	Firmicutes	Clostridia	anaerobic	environmental
XP_657511	Entamoeba histolytica HM-1-IMSS	Acetohalobium arabaticum DSM 5501	Bacteria	Firmicutes	Clostridia	anaerobic	environmental
XP_001913469	Entamoeba histolytica HM-1-IMSS	Eubacterium eligens ATCC 27750	Bacteria	Firmicutes	Clostridia	anaerobic	host associated
XP_001913884	Entamoeba histolytica HM-1-IMSS	Butyrivibrio proteoclasticus B316	Bacteria	Firmicutes	Clostridia	anaerobic	host associated
XP_648124	Entamoeba histolytica HM-1-IMSS	Clostridium sp. 7_2_43FAA	Bacteria	Firmicutes	Clostridia	anaerobic	host associated
XP_648193	Entamoeba histolytica HM-1-IMSS	Clostridium nexile DSM 1787	Bacteria	Firmicutes	Clostridia	anaerobic	host associated
XP_649371	Entamoeba histolytica HM-1-IMSS	Clostridium nexile DSM 1787	Bacteria	Firmicutes	Clostridia	anaerobic	host associated
XP_649611	Entamoeba histolytica HM-1-IMSS	Dorea formicigenerans ATCC 27755	Bacteria	Firmicutes	Clostridia	anaerobic	host associated
XP_649979	Entamoeba histolytica HM-1-IMSS	Clostridium sp. 7_2_43FAA	Bacteria	Firmicutes	Clostridia	anaerobic	host associated
XP_650934	Entamoeba histolytica HM-1-IMSS	Eubacterium ventriosum ATCC 27560	Bacteria	Firmicutes	Clostridia	anaerobic	host associated
XP_650972	Entamoeba histolytica HM-1-IMSS	Eubacterium siraeum 70/3	Bacteria	Firmicutes	Clostridia	anaerobic	host associated
XP_651745	Entamoeba histolytica HM-1-IMSS	Dorea longicatena DSM 13814	Bacteria	Firmicutes	Clostridia	anaerobic	host associated
XP_652056	Entamoeba histolytica HM-1-IMSS	Clostridium sp. 7_2_43FAA	Bacteria	Firmicutes	Clostridia	anaerobic	host associated
XP_652803	Entamoeba histolytica HM-1-IMSS	Roseburia inulinivorans DSM 16841	Bacteria	Firmicutes	Clostridia	anaerobic	host associated
XP_653983	Entamoeba histolytica HM-1-IMSS	Anaerofustis stercorihominis DSM 17244	Bacteria	Firmicutes	Clostridia	anaerobic	host associated
XP_654172	Entamoeba histolytica HM-1-IMSS	Clostridium sp. M62/1	Bacteria	Firmicutes	Clostridia	anaerobic	host associated
XP_655090	Entamoeba histolytica HM-1-IMSS	Parvimonas micra ATCC 33270	Bacteria	Firmicutes	Clostridia	anaerobic	host associated
XP_655213	Entamoeba histolytica HM-1-IMSS	Ruminococcus albus 8	Bacteria	Firmicutes	Clostridia	anaerobic	host associated
XP_655550	Entamoeba histolytica HM-1-IMSS	Epulopiscium sp. 'N.t. morphotype B'	Bacteria	Firmicutes	Clostridia	anaerobic	host associated
XP_655618	Entamoeba histolytica HM-1-IMSS	Ruminococcus flavefaciens FD-1	Bacteria	Firmicutes	Clostridia	anaerobic	host associated
XP_655837	Entamoeba histolytica HM-1-IMSS	Peptostreptococcus anaerobius 653-L	Bacteria	Firmicutes	Clostridia	anaerobic	host associated
XP_656351	Entamoeba histolytica HM-1-IMSS	Clostridium sp. 7_2_43FAA	Bacteria	Firmicutes	Clostridia	anaerobic	host associated
XP_656779	Entamoeba histolytica HM-1-IMSS	Peptostreptococcus anaerobius 653-L	Bacteria	Firmicutes	Clostridia	anaerobic	host associated
XP_656980	Entamoeba histolytica HM-1-IMSS	Acetivibrio cellulolyticus CD2	Bacteria	Firmicutes	Clostridia	anaerobic	host associated
XP_657370	Entamoeba histolytica HM-1-IMSS	Clostridium botulinum E1 str. 'BoNT E Beluga'	Bacteria	Firmicutes	Clostridia	anaerobic	host associated
XP_001913653	Entamoeba histolytica HM-1-IMSS	Turicibacter sanguinis PC909	Bacteria	Firmicutes	Erysipelotrichi	anaerobic	host associated
XP_651284	Entamoeba histolytica HM-1-IMSS	Clostridium ramosum DSM 1402	Bacteria	Firmicutes	Erysipelotrichi	anaerobic	host associated
XP_652262	Entamoeba histolytica HM-1-IMSS	Turicibacter sanguinis PC909	Bacteria	Firmicutes	Erysipelotrichi	anaerobic	host associated
XP_653291	Entamoeba histolytica HM-1-IMSS	Solobacterium moorei F0204	Bacteria	Firmicutes	Erysipelotrichi	anaerobic	host associated
XP_655483	Entamoeba histolytica HM-1-IMSS	Eubacterium cylindroides T2-87	Bacteria	Firmicutes	Erysipelotrichi	anaerobic	host associated
XP_001914329	Entamoeba histolytica HM-1-IMSS	Abiotrophia defectiva ATCC 49176	Bacteria	Firmicutes	Lactobacillales	anaerobic	host associated
XP_001914576	Entamoeba histolytica HM-1-IMSS	Streptococcus agalactiae H36B	Bacteria	Firmicutes	Lactobacillales	anaerobic	host associated
XP_654782	Entamoeba histolytica HM-1-IMSS	Streptococcus agalactiae 515	Bacteria	Firmicutes	Lactobacillales	anaerobic	host associated
XP_001913875	Entamoeba histolytica HM-1-IMSS	Megamonas hypermegale ART12/1	Bacteria	Firmicutes	Negativicutes	anaerobic	host associated
XP_650405	Entamoeba histolytica HM-1-IMSS	Megasphaera genomosp. type_1 str. 28L	Bacteria	Firmicutes	Negativicutes	anaerobic	host associated
XP_650942	Entamoeba histolytica HM-1-IMSS	Mitsuokella multacida DSM 20544	Bacteria	Firmicutes	Negativicutes	anaerobic	host associated
XP_651609	Entamoeba histolytica HM-1-IMSS	Megamonas hypermegale ART12/1	Bacteria	Firmicutes	Negativicutes	anaerobic	host associated
XP_652968	Entamoeba histolytica HM-1-IMSS	Megamonas hypermegale ART12/1	Bacteria	Firmicutes	Negativicutes	anaerobic	host associated
XP_001914003	Entamoeba histolytica HM-1-IMSS	Fusobacterium ulcerans ATCC 49185	Bacteria	Fusobacteria	Fusobacteriales	anaerobic	host associated
XP_650707	Entamoeba histolytica HM-1-IMSS	Leptotrichia goodfellowii F0264	Bacteria	Fusobacteria	Fusobacteriales	anaerobic	host associated
XP_651721	Entamoeba histolytica HM-1-IMSS	Victivallis vadensis ATCC BAA-548	Bacteria	Lentisphaerae	Victivallales	anaerobic	host associated
XP_650850	Entamoeba histolytica HM-1-IMSS	Gemmata obscuriglobus UQM 2246	Bacteria	Planctomycetes	Planctomycetacia	aerobic	environmental
XP_652361	Entamoeba histolytica HM-1-IMSS	Pirellula staleyi DSM 6068	Bacteria	Planctomycetes	Planctomycetacia	aerobic	environmental
XP_653858	Entamoeba histolytica HM-1-IMSS	alpha proteobacterium HIMB114	Bacteria	Proteobacteria	Alphaproteobacteria	aerobic	environmental
XP_656255	Entamoeba histolytica HM-1-IMSS	Candidatus Puniceispirillum marinum IMCC1322	Bacteria	Proteobacteria	Alphaproteobacteria	aerobic	environmental
XP_650013	Entamoeba histolytica HM-1-IMSS	Bradyrhizobium sp. ORS278	Bacteria	Proteobacteria	Alphaproteobacteria	aerobic	host associated
XP_649714	Entamoeba histolytica HM-1-IMSS	Thauera sp. MZ1T	Bacteria	Proteobacteria	Betaproteobacteria	anaerobic	environmental
XP_652124	Entamoeba histolytica HM-1-IMSS	Desulfovibrio magneticus RS-1	Bacteria	Proteobacteria	Deltaproteobacteria	anaerobic	environmental
XP_652209	Entamoeba histolytica HM-1-IMSS	Desulfurivibrio alkaliphilus AHT2	Bacteria	Proteobacteria	Deltaproteobacteria	anaerobic	environmental
XP_653539	Entamoeba histolytica HM-1-IMSS	Syntrophobacter fumaroxidans MPOB	Bacteria	Proteobacteria	Deltaproteobacteria	anaerobic	environmental
XP_653570	Entamoeba histolytica HM-1-IMSS	Desulfococcus oleovorans Hxd3	Bacteria	Proteobacteria	Deltaproteobacteria	anaerobic	environmental
XP_654874	Entamoeba histolytica HM-1-IMSS	Desulfomicrobium baculatum DSM 4028	Bacteria	Proteobacteria	Deltaproteobacteria	anaerobic	environmental
XP_655318	Entamoeba histolytica HM-1-IMSS	Anaeromyxobacter sp. Fw109-5	Bacteria	Proteobacteria	Deltaproteobacteria	anaerobic	environmental
XP_652071	Entamoeba histolytica HM-1-IMSS	Bacteriovorax marinus SJ	Bacteria	Proteobacteria	Deltaproteobacteria	aerobic	host associated
XP_652360	Entamoeba histolytica HM-1-IMSS	Sulfurimonas autotrophica DSM 16294	Bacteria	Proteobacteria	Epsilonproteobacteria	anaerobic	environmental
XP_001914641	Entamoeba histolytica HM-1-IMSS	Campylobacter jejuni subsp. doylei 269.97	Bacteria	Proteobacteria	Epsilonproteobacteria	anaerobic	host associated
XP_656005	Entamoeba histolytica HM-1-IMSS	Oceanospirillum sp. MED92	Bacteria	Proteobacteria	Gammaproteobacteria	aerobic	environmental
XP_649570	Entamoeba histolytica HM-1-IMSS	Francisella philomiragia subsp. philomiragia ATCC 25017	Bacteria	Proteobacteria	Gammaproteobacteria	aerobic	host associated
XP_656144	Entamoeba histolytica HM-1-IMSS	Francisella philomiragia subsp. philomiragia ATCC 25017	Bacteria	Proteobacteria	Gammaproteobacteria	aerobic	host associated
XP_655905	Entamoeba histolytica HM-1-IMSS	Spirochaeta smaragdinae DSM 11293	Bacteria	Spirochaetes	Spirochaetales	anaerobic	environmental
XP_656535	Entamoeba histolytica HM-1-IMSS	Brachyspira hyodysenteriae WA1	Bacteria	Spirochaetes	Spirochaetales	anaerobic	host associated
XP_648261	Entamoeba histolytica HM-1-IMSS	Anaerobaculum hydrogeniformans ATCC BAA-1850	Bacteria	Synergistetes	Synergistia	anaerobic	environmental
XP_651954	Entamoeba histolytica HM-1-IMSS	Thermobaculum terrenum ATCC BAA-798	Bacteria	Thermobaculum	Thermobaculum terrenum ATCC BAA-798	aerobic	environmental
XP_001913546	Entamoeba histolytica HM-1-IMSS	Kosmotoga olearia TBF 19.5.1	Bacteria	Thermotogae	Thermotogales	anaerobic	environmental
XP_655601	Entamoeba histolytica HM-1-IMSS	Kosmotoga olearia TBF 19.5.1	Bacteria	Thermotogae	Thermotogales	anaerobic	environmental
XP_649877	Entamoeba histolytica HM-1-IMSS	Coraliomargarita akajimensis DSM 45221	Bacteria	Verrucomicrobia	Opitutae	aerobic	environmental
XP_001914613	Entamoeba histolytica HM-1-IMSS	Enterobacteria phage lambda	Viruses	dsDNA viruses, no RNA stage	Caudovirales	DNA virus	host associated
XP_648754	Entamoeba histolytica HM-1-IMSS	Circovirus-like genome CB-A	Viruses	ssDNA viruses	unclassified ssDNA viruses	DNA virus	host associated
XP_002672389	Naegleria gruberi	Ignicoccus hospitalis KIN4/I	Archaea	Crenarchaeota	Thermoprotei	anaerobic	environmental
XP_002668738	Naegleria gruberi	Aciduliprofundum boonei T469	Archaea	Euryarchaeota	Aciduliprofundum	anaerobic	environmental
XP_002670211	Naegleria gruberi	Ferroglobus placidus DSM 10642	Archaea	Euryarchaeota	Archaeoglobi	anaerobic	environmental
XP_002671327	Naegleria gruberi	Ferroglobus placidus DSM 10642	Archaea	Euryarchaeota	Archaeoglobi	anaerobic	environmental
XP_002678687	Naegleria gruberi	Archaeoglobus profundus DSM 5631	Archaea	Euryarchaeota	Archaeoglobi	anaerobic	environmental
XP_002675408	Naegleria gruberi	Candidatus Micrarchaeum acidiphilum ARMAN-2	Archaea	Euryarchaeota	Candidatus Micrarchaeum	anaerobic	environmental
XP_002678474	Naegleria gruberi	Halorhabdus utahensis DSM 12940	Archaea	Euryarchaeota	Halobacteria	aerobic	environmental
XP_002669533	Naegleria gruberi	Methanocella paludicola SANAE	Archaea	Euryarchaeota	Methanomicrobia	anaerobic	environmental
XP_002669924	Naegleria gruberi	Methanospirillum hungatei JF-1	Archaea	Euryarchaeota	Methanomicrobia	anaerobic	environmental
XP_002671623	Naegleria gruberi	Methanohalobium evestigatum Z-7303	Archaea	Euryarchaeota	Methanomicrobia	anaerobic	environmental
XP_002674869	Naegleria gruberi	Methanosarcina acetivorans C2A	Archaea	Euryarchaeota	Methanomicrobia	anaerobic	environmental
XP_002675476	Naegleria gruberi	Methanoplanus petrolearius DSM 11571	Archaea	Euryarchaeota	Methanomicrobia	anaerobic	environmental
XP_002674756	Naegleria gruberi	Thermococcus barophilus MP	Archaea	Euryarchaeota	Thermococci	anaerobic	environmental
XP_002671830	Naegleria gruberi	Nitrosopumilus maritimus SCM1	Archaea	Thaumarchaeota	marine archaeal group 1	aerobic	environmental
XP_002668012	Naegleria gruberi	Acidobacterium capsulatum ATCC 51196	Bacteria	Acidobacteria	Acidobacteriales	aerobic	environmental
XP_002668023	Naegleria gruberi	Acidobacterium capsulatum ATCC 51196	Bacteria	Acidobacteria	Acidobacteriales	aerobic	environmental
XP_002671905	Naegleria gruberi	Acidobacterium sp. MP5ACTX9	Bacteria	Acidobacteria	Acidobacteriales	aerobic	environmental
XP_002675077	Naegleria gruberi	Candidatus Koribacter versatilis Ellin345	Bacteria	Acidobacteria	Candidatus Koribacter	aerobic	environmental
XP_002670610	Naegleria gruberi	Candidatus Solibacter usitatus Ellin6076	Bacteria	Acidobacteria	Solibacteres	aerobic	environmental
XP_002670837	Naegleria gruberi	Candidatus Solibacter usitatus Ellin6076	Bacteria	Acidobacteria	Solibacteres	aerobic	environmental
XP_002672855	Naegleria gruberi	Candidatus Solibacter usitatus Ellin6076	Bacteria	Acidobacteria	Solibacteres	aerobic	environmental
XP_002672925	Naegleria gruberi	Candidatus Solibacter usitatus Ellin6076	Bacteria	Acidobacteria	Solibacteres	aerobic	environmental
XP_002675294	Naegleria gruberi	Candidatus Solibacter usitatus Ellin6076	Bacteria	Acidobacteria	Solibacteres	aerobic	environmental
XP_002667977	Naegleria gruberi	Streptomyces clavuligerus ATCC 27064	Bacteria	Actinobacteria	Actinobacteridae	aerobic	environmental
XP_002668081	Naegleria gruberi	Frankia sp. EuI1c	Bacteria	Actinobacteria	Actinobacteridae	aerobic	environmental
XP_002669187	Naegleria gruberi	Kribbella flavida DSM 17836	Bacteria	Actinobacteria	Actinobacteridae	aerobic	environmental
XP_002669585	Naegleria gruberi	Streptomyces clavuligerus ATCC 27064	Bacteria	Actinobacteria	Actinobacteridae	aerobic	environmental
XP_002670156	Naegleria gruberi	Nocardiopsis dassonvillei subsp. dassonvillei DSM 43111	Bacteria	Actinobacteria	Actinobacteridae	aerobic	environmental
XP_002670621	Naegleria gruberi	Kribbella flavida DSM 17836	Bacteria	Actinobacteria	Actinobacteridae	aerobic	environmental
XP_002672256	Naegleria gruberi	Streptomyces bingchenggensis BCW-1	Bacteria	Actinobacteria	Actinobacteridae	aerobic	environmental
XP_002673914	Naegleria gruberi	Nocardia farcinica IFM 10152	Bacteria	Actinobacteria	Actinobacteridae	aerobic	environmental
XP_002674027	Naegleria gruberi	Streptomyces sp. Mg1	Bacteria	Actinobacteria	Actinobacteridae	aerobic	environmental
XP_002675103	Naegleria gruberi	Streptomyces steffisburgensis	Bacteria	Actinobacteria	Actinobacteridae	aerobic	environmental
XP_002675346	Naegleria gruberi	Mycobacterium sp. MCS	Bacteria	Actinobacteria	Actinobacteridae	aerobic	environmental
XP_002675919	Naegleria gruberi	Salinispora arenicola CNS-205	Bacteria	Actinobacteria	Actinobacteridae	aerobic	environmental
XP_002677160	Naegleria gruberi	Streptomyces clavuligerus ATCC 27064	Bacteria	Actinobacteria	Actinobacteridae	aerobic	environmental
XP_002677871	Naegleria gruberi	Streptomyces hygroscopicus ATCC 53653	Bacteria	Actinobacteria	Actinobacteridae	aerobic	environmental
XP_002678189	Naegleria gruberi	Acidothermus cellulolyticus 11B	Bacteria	Actinobacteria	Actinobacteridae	aerobic	environmental
XP_002679621	Naegleria gruberi	Streptomyces sp. Mg1	Bacteria	Actinobacteria	Actinobacteridae	aerobic	environmental
XP_002679923	Naegleria gruberi	Streptosporangium roseum DSM 43021	Bacteria	Actinobacteria	Actinobacteridae	aerobic	environmental
XP_002680846	Naegleria gruberi	Thermomonospora curvata DSM 43183	Bacteria	Actinobacteria	Actinobacteridae	aerobic	environmental
XP_002681705	Naegleria gruberi	Nocardia farcinica IFM 10152	Bacteria	Actinobacteria	Actinobacteridae	aerobic	environmental
XP_002672287	Naegleria gruberi	Arcanobacterium haemolyticum DSM 20595	Bacteria	Actinobacteria	Actinobacteridae	facultative	host associated
XP_002678614	Naegleria gruberi	Atopobium parvulum DSM 20469	Bacteria	Actinobacteria	Coriobacteridae	anaerobic	host associated
XP_002679185	Naegleria gruberi	Slackia exigua ATCC 700122	Bacteria	Actinobacteria	Coriobacteridae	anaerobic	host associated
XP_002668484	Naegleria gruberi	Hydrogenivirga sp. 128-5-R1-1	Bacteria	Aquificae	Aquificales	aerobic	environmental
XP_002673117	Naegleria gruberi	Hydrogenobacter thermophilus TK-6	Bacteria	Aquificae	Aquificales	anaerobic	environmental
XP_002675523	Naegleria gruberi	Hydrogenivirga sp. 128-5-R1-1	Bacteria	Aquificae	Aquificales	aerobic	environmental
XP_002681936	Naegleria gruberi	Hydrogenivirga sp. 128-5-R1-1	Bacteria	Aquificae	Aquificales	aerobic	environmental
XP_002681154	Naegleria gruberi	Paludibacter propionicigenes WB4	Bacteria	Bacteroidetes	Bacteroidia	anaerobic	environmental
XP_002668554	Naegleria gruberi	Bacteroides vulgatus ATCC 8482	Bacteria	Bacteroidetes	Bacteroidia	anaerobic	host associated
XP_002671446	Naegleria gruberi	Bacteroides ovatus SD CMC 3f	Bacteria	Bacteroidetes	Bacteroidia	anaerobic	host associated
XP_002673105	Naegleria gruberi	Bacteroides plebeius DSM 17135	Bacteria	Bacteroidetes	Bacteroidia	anaerobic	host associated
XP_002678336	Naegleria gruberi	Bacteroides fragilis YCH46	Bacteria	Bacteroidetes	Bacteroidia	anaerobic	host associated
XP_002680159	Naegleria gruberi	Bacteroides intestinalis DSM 17393	Bacteria	Bacteroidetes	Bacteroidia	anaerobic	host associated
XP_002680841	Naegleria gruberi	Alistipes sp. HGB5	Bacteria	Bacteroidetes	Bacteroidia	anaerobic	host associated
XP_002682469	Naegleria gruberi	Bacteroides thetaiotaomicron VPI-5482	Bacteria	Bacteroidetes	Bacteroidia	anaerobic	host associated
XP_002667993	Naegleria gruberi	Candidatus Amoebophilus asiaticus 5a2	Bacteria	Bacteroidetes	Candidatus Amoebophilus	aerobic	host associated
XP_002669120	Naegleria gruberi	Candidatus Amoebophilus asiaticus 5a2	Bacteria	Bacteroidetes	Candidatus Amoebophilus	aerobic	host associated
XP_002673363	Naegleria gruberi	Candidatus Amoebophilus asiaticus 5a2	Bacteria	Bacteroidetes	Candidatus Amoebophilus	aerobic	host associated
XP_002673911	Naegleria gruberi	Candidatus Amoebophilus asiaticus 5a2	Bacteria	Bacteroidetes	Candidatus Amoebophilus	aerobic	host associated
XP_002675133	Naegleria gruberi	Candidatus Amoebophilus asiaticus 5a2	Bacteria	Bacteroidetes	Candidatus Amoebophilus	aerobic	host associated
XP_002676007	Naegleria gruberi	Candidatus Amoebophilus asiaticus 5a2	Bacteria	Bacteroidetes	Candidatus Amoebophilus	aerobic	host associated
XP_002676940	Naegleria gruberi	Candidatus Amoebophilus asiaticus 5a2	Bacteria	Bacteroidetes	Candidatus Amoebophilus	aerobic	host associated
XP_002673466	Naegleria gruberi	Leadbetterella byssophila DSM 17132	Bacteria	Bacteroidetes	Cytophagia	aerobic	environmental
XP_002675602	Naegleria gruberi	Microscilla marina ATCC 23134	Bacteria	Bacteroidetes	Cytophagia	aerobic	environmental
XP_002676686	Naegleria gruberi	Marivirga tractuosa DSM 4126	Bacteria	Bacteroidetes	Cytophagia	aerobic	environmental
XP_002679094	Naegleria gruberi	Microscilla marina ATCC 23134	Bacteria	Bacteroidetes	Cytophagia	aerobic	environmental
XP_002679873	Naegleria gruberi	Cytophaga hutchinsonii ATCC 33406	Bacteria	Bacteroidetes	Cytophagia	aerobic	environmental
XP_002681413	Naegleria gruberi	Microscilla marina ATCC 23134	Bacteria	Bacteroidetes	Cytophagia	aerobic	environmental
XP_002670090	Naegleria gruberi	Gramella forsetii KT0803	Bacteria	Bacteroidetes	Flavobacteria	aerobic	environmental
XP_002673991	Naegleria gruberi	Flavobacterium johnsoniae UW101	Bacteria	Bacteroidetes	Flavobacteria	aerobic	environmental
XP_002674120	Naegleria gruberi	Dokdonia donghaensis MED134	Bacteria	Bacteroidetes	Flavobacteria	aerobic	environmental
XP_002675865	Naegleria gruberi	Chryseobacterium gleum ATCC 35910	Bacteria	Bacteroidetes	Flavobacteria	aerobic	environmental
XP_002676530	Naegleria gruberi	Chryseobacterium gleum ATCC 35910	Bacteria	Bacteroidetes	Flavobacteria	aerobic	environmental
XP_002676792	Naegleria gruberi	Flavobacterium psychrophilum JIP02/86	Bacteria	Bacteroidetes	Flavobacteria	aerobic	environmental
XP_002677256	Naegleria gruberi	Robiginitalea biformata HTCC2501	Bacteria	Bacteroidetes	Flavobacteria	aerobic	environmental
XP_002678883	Naegleria gruberi	Flavobacteriaceae bacterium 3519-10	Bacteria	Bacteroidetes	Flavobacteria	aerobic	environmental
XP_002679286	Naegleria gruberi	Kordia algicida OT-1	Bacteria	Bacteroidetes	Flavobacteria	aerobic	environmental
XP_002679355	Naegleria gruberi	Polaribacter sp. MED152	Bacteria	Bacteroidetes	Flavobacteria	aerobic	environmental
XP_002679917	Naegleria gruberi	Chryseobacterium gleum ATCC 35910	Bacteria	Bacteroidetes	Flavobacteria	aerobic	environmental
XP_002680277	Naegleria gruberi	Zunongwangia profunda SM-A87	Bacteria	Bacteroidetes	Flavobacteria	anaerobic	environmental
XP_002680641	Naegleria gruberi	Polaribacter sp. MED152	Bacteria	Bacteroidetes	Flavobacteria	aerobic	environmental
XP_002680746	Naegleria gruberi	Flavobacteriales bacterium ALC-1	Bacteria	Bacteroidetes	Flavobacteria	aerobic	environmental
XP_002681618	Naegleria gruberi	Kordia algicida OT-1	Bacteria	Bacteroidetes	Flavobacteria	aerobic	environmental
XP_002683594	Naegleria gruberi	Zunongwangia profunda SM-A87	Bacteria	Bacteroidetes	Flavobacteria	anaerobic	environmental
XP_002670609	Naegleria gruberi	Capnocytophaga ochracea DSM 7271	Bacteria	Bacteroidetes	Flavobacteria	facultative	host associated
XP_002672738	Naegleria gruberi	Capnocytophaga ochracea F0287	Bacteria	Bacteroidetes	Flavobacteria	facultative	host associated
XP_002669551	Naegleria gruberi	Pedobacter heparinus DSM 2366	Bacteria	Bacteroidetes	Sphingobacteria	aerobic	environmental
XP_002669991	Naegleria gruberi	Pedobacter heparinus DSM 2366	Bacteria	Bacteroidetes	Sphingobacteria	aerobic	environmental
XP_002670270	Naegleria gruberi	Pedobacter saltans DSM 12145	Bacteria	Bacteroidetes	Sphingobacteria	aerobic	environmental
XP_002672607	Naegleria gruberi	Salinibacter ruber M8	Bacteria	Bacteroidetes	Sphingobacteria	aerobic	environmental
XP_002672639	Naegleria gruberi	Chitinophaga pinensis DSM 2588	Bacteria	Bacteroidetes	Sphingobacteria	aerobic	environmental
XP_002672838	Naegleria gruberi	Salinibacter ruber DSM 13855	Bacteria	Bacteroidetes	Sphingobacteria	aerobic	environmental
XP_002674635	Naegleria gruberi	Pedobacter sp. BAL39	Bacteria	Bacteroidetes	Sphingobacteria	aerobic	environmental
XP_002675818	Naegleria gruberi	Rhodothermus marinus DSM 4252	Bacteria	Bacteroidetes	Sphingobacteria	aerobic	environmental
XP_002676003	Naegleria gruberi	Sphingobacterium spiritivorum ATCC 33861	Bacteria	Bacteroidetes	Sphingobacteria	aerobic	environmental
XP_002677247	Naegleria gruberi	Rhodothermus marinus DSM 4252	Bacteria	Bacteroidetes	Sphingobacteria	aerobic	environmental
XP_002678162	Naegleria gruberi	Salinibacter ruber DSM 13855	Bacteria	Bacteroidetes	Sphingobacteria	aerobic	environmental
XP_002680389	Naegleria gruberi	Chitinophaga pinensis DSM 2588	Bacteria	Bacteroidetes	Sphingobacteria	aerobic	environmental
XP_002682731	Naegleria gruberi	Rhodothermus marinus DSM 4252	Bacteria	Bacteroidetes	Sphingobacteria	aerobic	environmental
XP_002669362	Naegleria gruberi	NC10 bacterium 'Dutch sediment'	Bacteria	candidate division NC10	environmental samples	aerobic	environmental
XP_002673478	Naegleria gruberi	NC10 bacterium 'Dutch sediment'	Bacteria	candidate division NC10	environmental samples	aerobic	environmental
XP_002676217	Naegleria gruberi	NC10 bacterium 'Dutch sediment'	Bacteria	candidate division NC10	environmental samples	aerobic	environmental
XP_002682904	Naegleria gruberi	Candidatus Poribacteria sp. WGA-A3	Bacteria	Candidatus Poribacteria	Candidatus Poribacteria sp. WGA-A3	aerobic	environmental
XP_002669265	Naegleria gruberi	Waddlia chondrophila WSU 86-1044	Bacteria	Chlamydiae	Chlamydiales	aerobic	host associated
XP_002681912	Naegleria gruberi	Parachlamydia acanthamoebae str. Hall's coccus	Bacteria	Chlamydiae	Chlamydiales	aerobic	host associated
XP_002668453	Naegleria gruberi	Chloroherpeton thalassium ATCC 35110	Bacteria	Chlorobi	Chlorobia	aerobic	environmental
XP_002670474	Naegleria gruberi	Prosthecochloris vibrioformis DSM 265	Bacteria	Chlorobi	Chlorobia	anaerobic	environmental
XP_002671122	Naegleria gruberi	Pelodictyon phaeoclathratiforme BU-1	Bacteria	Chlorobi	Chlorobia	anaerobic	environmental
XP_002674888	Naegleria gruberi	Chlorobaculum parvum NCIB 8327	Bacteria	Chlorobi	Chlorobia	anaerobic	environmental
XP_002673545	Naegleria gruberi	Anaerolinea thermophila UNI-1	Bacteria	Chloroflexi	Anaerolineae	anaerobic	environmental
XP_002679332	Naegleria gruberi	Anaerolinea thermophila UNI-1	Bacteria	Chloroflexi	Anaerolineae	anaerobic	environmental
XP_002669955	Naegleria gruberi	Roseiflexus castenholzii DSM 13941	Bacteria	Chloroflexi	Chloroflexales	anaerobic	environmental
XP_002670008	Naegleria gruberi	Oscillochloris trichoides DG6	Bacteria	Chloroflexi	Chloroflexales	anaerobic	environmental
XP_002677376	Naegleria gruberi	Roseiflexus castenholzii DSM 13941	Bacteria	Chloroflexi	Chloroflexales	anaerobic	environmental
XP_002680008	Naegleria gruberi	Chloroflexus aggregans DSM 9485	Bacteria	Chloroflexi	Chloroflexales	facultative	environmental
XP_002681316	Naegleria gruberi	Roseiflexus castenholzii DSM 13941	Bacteria	Chloroflexi	Chloroflexales	anaerobic	environmental
XP_002670130	Naegleria gruberi	Herpetosiphon aurantiacus ATCC 23779	Bacteria	Chloroflexi	Herpetosiphonales	aerobic	environmental
XP_002678178	Naegleria gruberi	Herpetosiphon aurantiacus ATCC 23779	Bacteria	Chloroflexi	Herpetosiphonales	aerobic	environmental
XP_002668910	Naegleria gruberi	Ktedonobacter racemifer DSM 44963	Bacteria	Chloroflexi	Ktedonobacteria	aerobic	environmental
XP_002670295	Naegleria gruberi	Ktedonobacter racemifer DSM 44963	Bacteria	Chloroflexi	Ktedonobacteria	aerobic	environmental
XP_002672774	Naegleria gruberi	Ktedonobacter racemifer DSM 44963	Bacteria	Chloroflexi	Ktedonobacteria	aerobic	environmental
XP_002676335	Naegleria gruberi	Ktedonobacter racemifer DSM 44963	Bacteria	Chloroflexi	Ktedonobacteria	aerobic	environmental
XP_002677831	Naegleria gruberi	Ktedonobacter racemifer DSM 44963	Bacteria	Chloroflexi	Ktedonobacteria	aerobic	environmental
XP_002679423	Naegleria gruberi	Ktedonobacter racemifer DSM 44963	Bacteria	Chloroflexi	Ktedonobacteria	aerobic	environmental
XP_002673368	Naegleria gruberi	Thermomicrobium roseum DSM 5159	Bacteria	Chloroflexi	Thermomicrobiales	aerobic	environmental
XP_002671932	Naegleria gruberi	Acaryochloris marina MBIC11017	Bacteria	Cyanobacteria	Acaryochloris	aerobic	environmental
XP_002672151	Naegleria gruberi	Acaryochloris marina MBIC11017	Bacteria	Cyanobacteria	Acaryochloris	aerobic	environmental
XP_002675904	Naegleria gruberi	Acaryochloris marina MBIC11017	Bacteria	Cyanobacteria	Acaryochloris	aerobic	environmental
XP_002670565	Naegleria gruberi	Cyanothece sp. PCC 7822	Bacteria	Cyanobacteria	Chroococcales	facultative	environmental
XP_002671953	Naegleria gruberi	Cyanothece sp. PCC 7822	Bacteria	Cyanobacteria	Chroococcales	facultative	environmental
XP_002676648	Naegleria gruberi	Synechococcus elongatus PCC 6301	Bacteria	Cyanobacteria	Chroococcales	aerobic	environmental
XP_002677777	Naegleria gruberi	Synechococcus sp. PCC 7335	Bacteria	Cyanobacteria	Chroococcales	aerobic	environmental
XP_002678891	Naegleria gruberi	Cyanothece sp. CCY0110	Bacteria	Cyanobacteria	Chroococcales	facultative	environmental
XP_002679447	Naegleria gruberi	Synechococcus sp. PCC 7002	Bacteria	Cyanobacteria	Chroococcales	aerobic	environmental
XP_002683207	Naegleria gruberi	Thermosynechococcus elongatus BP-1	Bacteria	Cyanobacteria	Chroococcales	aerobic	environmental
XP_002668756	Naegleria gruberi	Gloeobacter violaceus PCC 7421	Bacteria	Cyanobacteria	Gloeobacteria	aerobic	environmental
XP_002682788	Naegleria gruberi	Gloeobacter violaceus PCC 7421	Bacteria	Cyanobacteria	Gloeobacteria	aerobic	environmental
XP_002670711	Naegleria gruberi	Nostoc sp. PCC 7120	Bacteria	Cyanobacteria	Nostocales	aerobic	environmental
XP_002680318	Naegleria gruberi	Nostoc punctiforme PCC 73102	Bacteria	Cyanobacteria	Nostocales	aerobic	environmental
XP_002672350	Naegleria gruberi	Lyngbya sp. PCC 8106	Bacteria	Cyanobacteria	Oscillatoriales	aerobic	environmental
XP_002676743	Naegleria gruberi	Trichodesmium erythraeum IMS101	Bacteria	Cyanobacteria	Oscillatoriales	aerobic	environmental
XP_002676886	Naegleria gruberi	Microcoleus chthonoplastes PCC 7420	Bacteria	Cyanobacteria	Oscillatoriales	aerobic	environmental
XP_002668547	Naegleria gruberi	Prochlorococcus marinus str. MIT 9211	Bacteria	Cyanobacteria	Prochlorales	aerobic	environmental
XP_002669942	Naegleria gruberi	Prochlorococcus marinus str. MIT 9211	Bacteria	Cyanobacteria	Prochlorales	aerobic	environmental
XP_002672993	Naegleria gruberi	Prochlorococcus marinus str. MIT 9211	Bacteria	Cyanobacteria	Prochlorales	aerobic	environmental
XP_002674640	Naegleria gruberi	Prochlorococcus marinus str. MIT 9211	Bacteria	Cyanobacteria	Prochlorales	aerobic	environmental
XP_002680878	Naegleria gruberi	Prochlorococcus marinus str. MIT 9211	Bacteria	Cyanobacteria	Prochlorales	aerobic	environmental
XP_002681217	Naegleria gruberi	Prochlorococcus marinus str. MIT 9211	Bacteria	Cyanobacteria	Prochlorales	aerobic	environmental
XP_002680427	Naegleria gruberi	Denitrovibrio acetiphilus DSM 12809	Bacteria	Deferribacteres	Deferribacterales	anaerobic	environmental
XP_002671819	Naegleria gruberi	Thermus thermophilus HB8	Bacteria	Deinococcus-Thermus	Deinococci	aerobic	environmental
XP_002673086	Naegleria gruberi	Truepera radiovictrix DSM 17093	Bacteria	Deinococcus-Thermus	Deinococci	aerobic	environmental
XP_002673491	Naegleria gruberi	Oceanithermus profundus DSM 14977	Bacteria	Deinococcus-Thermus	Deinococci	aerobic	environmental
XP_002680022	Naegleria gruberi	Thermus scotoductus SA-01	Bacteria	Deinococcus-Thermus	Deinococci	facultative	environmental
XP_002680616	Naegleria gruberi	Meiothermus ruber DSM 1279	Bacteria	Deinococcus-Thermus	Deinococci	aerobic	environmental
XP_002668405	Naegleria gruberi	Bacillus clausii KSM-K16	Bacteria	Firmicutes	Bacillales	aerobic	environmental
XP_002668680	Naegleria gruberi	Brevibacillus brevis NBRC 100599	Bacteria	Firmicutes	Bacillales	aerobic	environmental
XP_002668694	Naegleria gruberi	Brevibacillus brevis NBRC 100599	Bacteria	Firmicutes	Bacillales	aerobic	environmental
XP_002668986	Naegleria gruberi	Lysinibacillus fusiformis ZC1	Bacteria	Firmicutes	Bacillales	anaerobic	environmental
XP_002668991	Naegleria gruberi	Bacillus cereus BDRD-ST196	Bacteria	Firmicutes	Bacillales	aerobic	environmental
XP_002670105	Naegleria gruberi	Lysinibacillus fusiformis ZC1	Bacteria	Firmicutes	Bacillales	anaerobic	environmental
XP_002671031	Naegleria gruberi	Bacillus cereus AH621	Bacteria	Firmicutes	Bacillales	aerobic	environmental
XP_002671722	Naegleria gruberi	Lysinibacillus fusiformis ZC1	Bacteria	Firmicutes	Bacillales	anaerobic	environmental
XP_002673290	Naegleria gruberi	Alicyclobacillus acidocaldarius LAA1	Bacteria	Firmicutes	Bacillales	aerobic	environmental
XP_002673416	Naegleria gruberi	Paenibacillus vortex V453	Bacteria	Firmicutes	Bacillales	facultative	environmental
XP_002674403	Naegleria gruberi	Brevibacillus brevis NBRC 100599	Bacteria	Firmicutes	Bacillales	aerobic	environmental
XP_002675107	Naegleria gruberi	Bacillus coagulans 36D1	Bacteria	Firmicutes	Bacillales	facultative	environmental
XP_002675158	Naegleria gruberi	Exiguobacterium sibiricum 255-15	Bacteria	Firmicutes	Bacillales	facultative	environmental
XP_002675254	Naegleria gruberi	Geobacillus sp. Y412MC61	Bacteria	Firmicutes	Bacillales	facultative	environmental
XP_002678024	Naegleria gruberi	Bacillus subtilis BSn5	Bacteria	Firmicutes	Bacillales	aerobic	environmental
XP_002678199	Naegleria gruberi	Bacillus cereus F65185	Bacteria	Firmicutes	Bacillales	aerobic	environmental
XP_002679118	Naegleria gruberi	Brevibacillus brevis NBRC 100599	Bacteria	Firmicutes	Bacillales	aerobic	environmental
XP_002679564	Naegleria gruberi	Bacillus cereus AH603	Bacteria	Firmicutes	Bacillales	aerobic	environmental
XP_002679995	Naegleria gruberi	Alicyclobacillus acidocaldarius subsp. acidocaldarius DSM 446	Bacteria	Firmicutes	Bacillales	aerobic	environmental
XP_002680885	Naegleria gruberi	Bacillus pseudomycoides DSM 12442	Bacteria	Firmicutes	Bacillales	aerobic	environmental
XP_002681650	Naegleria gruberi	Paenibacillus curdlanolyticus YK9	Bacteria	Firmicutes	Bacillales	anaerobic	environmental
XP_002683480	Naegleria gruberi	Bacillus megaterium DSM 318	Bacteria	Firmicutes	Bacillales	aerobic	environmental
XP_002679893	Naegleria gruberi	Staphylococcus warneri L37603	Bacteria	Firmicutes	Bacillales	aerobic	host associated
XP_002668505	Naegleria gruberi	Syntrophomonas wolfei subsp. wolfei str. Goettingen	Bacteria	Firmicutes	Clostridia	anaerobic	environmental
XP_002669410	Naegleria gruberi	Syntrophomonas wolfei subsp. wolfei str. Goettingen	Bacteria	Firmicutes	Clostridia	anaerobic	environmental
XP_002669774	Naegleria gruberi	Clostridium carboxidivorans P7	Bacteria	Firmicutes	Clostridia	anaerobic	environmental
XP_002670173	Naegleria gruberi	Dethiobacter alkaliphilus AHT 1	Bacteria	Firmicutes	Clostridia	anaerobic	environmental
XP_002670222	Naegleria gruberi	Desulfotomaculum reducens MI-1	Bacteria	Firmicutes	Clostridia	anaerobic	environmental
XP_002670374	Naegleria gruberi	Halothermothrix orenii H 168	Bacteria	Firmicutes	Clostridia	anaerobic	environmental
XP_002672513	Naegleria gruberi	Syntrophomonas wolfei subsp. wolfei str. Goettingen	Bacteria	Firmicutes	Clostridia	anaerobic	environmental
XP_002672667	Naegleria gruberi	Symbiobacterium thermophilum IAM 14863	Bacteria	Firmicutes	Clostridia	aerobic	environmental
XP_002672891	Naegleria gruberi	Thermaerobacter marianensis DSM 12885	Bacteria	Firmicutes	Clostridia	aerobic	environmental
XP_002673573	Naegleria gruberi	Clostridium lentocellum DSM 5427	Bacteria	Firmicutes	Clostridia	anaerobic	environmental
XP_002673724	Naegleria gruberi	Syntrophomonas wolfei subsp. wolfei str. Goettingen	Bacteria	Firmicutes	Clostridia	anaerobic	environmental
XP_002674141	Naegleria gruberi	Clostridium sticklandii DSM 519	Bacteria	Firmicutes	Clostridia	anaerobic	environmental
XP_002675561	Naegleria gruberi	Thermaerobacter marianensis DSM 12885	Bacteria	Firmicutes	Clostridia	aerobic	environmental
XP_002676043	Naegleria gruberi	Clostridium saccharolyticum WM1	Bacteria	Firmicutes	Clostridia	anaerobic	environmental
XP_002676083	Naegleria gruberi	Syntrophomonas wolfei subsp. wolfei str. Goettingen	Bacteria	Firmicutes	Clostridia	anaerobic	environmental
XP_002676164	Naegleria gruberi	Caldicellulosiruptor hydrothermalis 108	Bacteria	Firmicutes	Clostridia	anaerobic	environmental
XP_002676240	Naegleria gruberi	Clostridium carboxidivorans P7	Bacteria	Firmicutes	Clostridia	anaerobic	environmental
XP_002676444	Naegleria gruberi	Clostridium carboxidivorans P7	Bacteria	Firmicutes	Clostridia	anaerobic	environmental
XP_002677016	Naegleria gruberi	Syntrophomonas wolfei subsp. wolfei str. Goettingen	Bacteria	Firmicutes	Clostridia	anaerobic	environmental
XP_002678275	Naegleria gruberi	Coprothermobacter proteolyticus DSM 5265	Bacteria	Firmicutes	Clostridia	anaerobic	environmental
XP_002680868	Naegleria gruberi	Symbiobacterium thermophilum IAM 14863	Bacteria	Firmicutes	Clostridia	aerobic	environmental
XP_002681543	Naegleria gruberi	Clostridium saccharolyticum WM1	Bacteria	Firmicutes	Clostridia	anaerobic	environmental
XP_002682013	Naegleria gruberi	Thermaerobacter marianensis DSM 12885	Bacteria	Firmicutes	Clostridia	aerobic	environmental
XP_002682189	Naegleria gruberi	Clostridium saccharolyticum WM1	Bacteria	Firmicutes	Clostridia	anaerobic	environmental
XP_002668566	Naegleria gruberi	Clostridium tetani E88	Bacteria	Firmicutes	Clostridia	anaerobic	host associated
XP_002668638	Naegleria gruberi	Clostridium difficile QCD-76w55	Bacteria	Firmicutes	Clostridia	anaerobic	host associated
XP_002669995	Naegleria gruberi	Clostridium thermocellum ATCC 27405	Bacteria	Firmicutes	Clostridia	anaerobic	host associated
XP_002671060	Naegleria gruberi	Clostridium sp. 7_2_43FAA	Bacteria	Firmicutes	Clostridia	anaerobic	host associated
XP_002671956	Naegleria gruberi	Clostridium tetani E88	Bacteria	Firmicutes	Clostridia	anaerobic	host associated
XP_002672231	Naegleria gruberi	Clostridium perfringens C str. JGS1495	Bacteria	Firmicutes	Clostridia	anaerobic	host associated
XP_002673802	Naegleria gruberi	Clostridium thermocellum ATCC 27405	Bacteria	Firmicutes	Clostridia	anaerobic	host associated
XP_002678105	Naegleria gruberi	Acetivibrio cellulolyticus CD2	Bacteria	Firmicutes	Clostridia	anaerobic	host associated
XP_002680358	Naegleria gruberi	Clostridium botulinum Bf	Bacteria	Firmicutes	Clostridia	anaerobic	host associated
XP_002681743	Naegleria gruberi	Clostridium butyricum 5521	Bacteria	Firmicutes	Clostridia	anaerobic	host associated
XP_002673535	Naegleria gruberi	Mollicutes bacterium D7	Bacteria	Firmicutes	Erysipelotrichi	anaerobic	host associated
XP_002674303	Naegleria gruberi	Lactobacillus hilgardii ATCC 8290	Bacteria	Firmicutes	Lactobacillales	facultative	environmental
XP_002674808	Naegleria gruberi	Lactobacillus sakei subsp. sakei 23K	Bacteria	Firmicutes	Lactobacillales	facultative	environmental
XP_002678211	Naegleria gruberi	Lactobacillus paracasei subsp. paracasei ATCC 25302	Bacteria	Firmicutes	Lactobacillales	facultative	environmental
XP_002676923	Naegleria gruberi	Lactobacillus ultunensis DSM 16047	Bacteria	Firmicutes	Lactobacillales	facultative	host associated
XP_002682449	Naegleria gruberi	Streptococcus salivarius SK126	Bacteria	Firmicutes	Lactobacillales	facultative	host associated
XP_002674394	Naegleria gruberi	Mitsuokella multacida DSM 20544	Bacteria	Firmicutes	Negativicutes	anaerobic	host associated
XP_002669073	Naegleria gruberi	Streptobacillus moniliformis DSM 12112	Bacteria	Fusobacteria	Fusobacteriales	aerobic	host associated
XP_002669536	Naegleria gruberi	Fusobacterium sp. 2_1_31	Bacteria	Fusobacteria	Fusobacteriales	anaerobic	host associated
XP_002671081	Naegleria gruberi	Fusobacterium varium ATCC 27725	Bacteria	Fusobacteria	Fusobacteriales	anaerobic	host associated
XP_002676995	Naegleria gruberi	Sebaldella termitidis ATCC 33386	Bacteria	Fusobacteria	Fusobacteriales	anaerobic	host associated
XP_002677624	Naegleria gruberi	Fusobacterium mortiferum ATCC 9817	Bacteria	Fusobacteria	Fusobacteriales	anaerobic	host associated
XP_002679914	Naegleria gruberi	Sebaldella termitidis ATCC 33386	Bacteria	Fusobacteria	Fusobacteriales	anaerobic	host associated
XP_002681235	Naegleria gruberi	Streptobacillus moniliformis DSM 12112	Bacteria	Fusobacteria	Fusobacteriales	aerobic	host associated
XP_002669817	Naegleria gruberi	Victivallis vadensis ATCC BAA-548	Bacteria	Lentisphaerae	Victivallales	anaerobic	host associated
XP_002680981	Naegleria gruberi	Victivallis vadensis ATCC BAA-548	Bacteria	Lentisphaerae	Victivallales	anaerobic	host associated
XP_002679647	Naegleria gruberi	Leptospirillum ferrodiazotrophum	Bacteria	Nitrospirae	Nitrospirales	aerobic	environmental
XP_002668689	Naegleria gruberi	Planctomyces limnophilus DSM 3776	Bacteria	Planctomycetes	Planctomycetacia	aerobic	environmental
XP_002670902	Naegleria gruberi	Planctomyces maris DSM 8797	Bacteria	Planctomycetes	Planctomycetacia	aerobic	environmental
XP_002676169	Naegleria gruberi	Candidatus Kuenenia stuttgartiensis	Bacteria	Planctomycetes	Planctomycetacia	anaerobic	environmental
XP_002676173	Naegleria gruberi	Candidatus Kuenenia stuttgartiensis	Bacteria	Planctomycetes	Planctomycetacia	anaerobic	environmental
XP_002676667	Naegleria gruberi	Isosphaera pallida ATCC 43644	Bacteria	Planctomycetes	Planctomycetacia	aerobic	environmental
XP_002678100	Naegleria gruberi	Gemmata obscuriglobus UQM 2246	Bacteria	Planctomycetes	Planctomycetacia	aerobic	environmental
XP_002678797	Naegleria gruberi	Planctomyces brasiliensis DSM 5305	Bacteria	Planctomycetes	Planctomycetacia	aerobic	environmental
XP_002680508	Naegleria gruberi	Blastopirellula marina DSM 3645	Bacteria	Planctomycetes	Planctomycetacia	aerobic	environmental
XP_002680763	Naegleria gruberi	Planctomyces maris DSM 8797	Bacteria	Planctomycetes	Planctomycetacia	aerobic	environmental
XP_002680873	Naegleria gruberi	Planctomyces limnophilus DSM 3776	Bacteria	Planctomycetes	Planctomycetacia	aerobic	environmental
XP_002681375	Naegleria gruberi	Candidatus Kuenenia stuttgartiensis	Bacteria	Planctomycetes	Planctomycetacia	anaerobic	environmental
XP_002681966	Naegleria gruberi	Pirellula staleyi DSM 6068	Bacteria	Planctomycetes	Planctomycetacia	aerobic	environmental
XP_002668168	Naegleria gruberi	Dinoroseobacter shibae DFL 12	Bacteria	Proteobacteria	Alphaproteobacteria	aerobic	environmental
XP_002668297	Naegleria gruberi	Methylocella silvestris BL2	Bacteria	Proteobacteria	Alphaproteobacteria	aerobic	environmental
XP_002671212	Naegleria gruberi	Hyphomicrobium denitrificans ATCC 51888	Bacteria	Proteobacteria	Alphaproteobacteria	aerobic	environmental
XP_002671683	Naegleria gruberi	Sinorhizobium meliloti 1021	Bacteria	Proteobacteria	Alphaproteobacteria	aerobic	environmental
XP_002672260	Naegleria gruberi	Sphingobium japonicum UT26S	Bacteria	Proteobacteria	Alphaproteobacteria	aerobic	environmental
XP_002672446	Naegleria gruberi	Pelagibaca bermudensis HTCC2601	Bacteria	Proteobacteria	Alphaproteobacteria	facultative	environmental
XP_002672592	Naegleria gruberi	Roseobacter sp. MED193	Bacteria	Proteobacteria	Alphaproteobacteria	facultative	environmental
XP_002672650	Naegleria gruberi	Methylobacterium sp. 4-46	Bacteria	Proteobacteria	Alphaproteobacteria	facultative	environmental
XP_002673540	Naegleria gruberi	Rhodospirillum centenum SW	Bacteria	Proteobacteria	Alphaproteobacteria	facultative	environmental
XP_002674194	Naegleria gruberi	alpha proteobacterium BAL199	Bacteria	Proteobacteria	Alphaproteobacteria	aerobic	environmental
XP_002674626	Naegleria gruberi	Parvibaculum lavamentivorans DS-1	Bacteria	Proteobacteria	Alphaproteobacteria	aerobic	environmental
XP_002674685	Naegleria gruberi	alpha proteobacterium BAL199	Bacteria	Proteobacteria	Alphaproteobacteria	aerobic	environmental
XP_002674744	Naegleria gruberi	Roseomonas cervicalis ATCC 49957	Bacteria	Proteobacteria	Alphaproteobacteria	aerobic	environmental
XP_002676518	Naegleria gruberi	alpha proteobacterium HIMB114	Bacteria	Proteobacteria	Alphaproteobacteria	aerobic	environmental
XP_002677954	Naegleria gruberi	Rhodobacteraceae bacterium KLH11	Bacteria	Proteobacteria	Alphaproteobacteria	aerobic	environmental
XP_002679000	Naegleria gruberi	Parvularcula bermudensis HTCC2503	Bacteria	Proteobacteria	Alphaproteobacteria	aerobic	environmental
XP_002679086	Naegleria gruberi	alpha proteobacterium BAL199	Bacteria	Proteobacteria	Alphaproteobacteria	aerobic	environmental
XP_002680212	Naegleria gruberi	Parvibaculum lavamentivorans DS-1	Bacteria	Proteobacteria	Alphaproteobacteria	aerobic	environmental
XP_002680419	Naegleria gruberi	Sphingopyxis alaskensis RB2256	Bacteria	Proteobacteria	Alphaproteobacteria	aerobic	environmental
XP_002680579	Naegleria gruberi	Roseobacter litoralis Och 149	Bacteria	Proteobacteria	Alphaproteobacteria	aerobic	environmental
XP_002681836	Naegleria gruberi	Stappia aggregata IAM 12614	Bacteria	Proteobacteria	Alphaproteobacteria	aerobic	environmental
XP_002682390	Naegleria gruberi	Roseobacter sp. AzwK-3b	Bacteria	Proteobacteria	Alphaproteobacteria	facultative	environmental
XP_002682773	Naegleria gruberi	Rhodospirillum centenum SW	Bacteria	Proteobacteria	Alphaproteobacteria	facultative	environmental
XP_002670531	Naegleria gruberi	Rhizobium etli GR56	Bacteria	Proteobacteria	Alphaproteobacteria	aerobic	host associated
XP_002670908	Naegleria gruberi	Azospirillum sp. B510	Bacteria	Proteobacteria	Alphaproteobacteria	aerobic	host associated
XP_002672576	Naegleria gruberi	Pseudovibrio sp. JE062	Bacteria	Proteobacteria	Alphaproteobacteria	anaerobic	host associated
XP_002673123	Naegleria gruberi	Azospirillum sp. B510	Bacteria	Proteobacteria	Alphaproteobacteria	aerobic	host associated
XP_002674373	Naegleria gruberi	Azorhizobium caulinodans ORS 571	Bacteria	Proteobacteria	Alphaproteobacteria	aerobic	host associated
XP_002677159	Naegleria gruberi	Phenylobacterium zucineum HLK1	Bacteria	Proteobacteria	Alphaproteobacteria	aerobic	host associated
XP_002678083	Naegleria gruberi	Azospirillum sp. B510	Bacteria	Proteobacteria	Alphaproteobacteria	aerobic	host associated
XP_002679063	Naegleria gruberi	Rickettsia bellii OSU 85-389	Bacteria	Proteobacteria	Alphaproteobacteria	aerobic	host associated
XP_002679411	Naegleria gruberi	Rhizobium leguminosarum bv. trifolii WSM2304	Bacteria	Proteobacteria	Alphaproteobacteria	aerobic	host associated
XP_002680081	Naegleria gruberi	Azospirillum sp. B510	Bacteria	Proteobacteria	Alphaproteobacteria	aerobic	host associated
XP_002667945	Naegleria gruberi	Herbaspirillum seropedicae SmR1	Bacteria	Proteobacteria	Betaproteobacteria	aerobic	environmental
XP_002667950	Naegleria gruberi	Delftia acidovorans SPH-1	Bacteria	Proteobacteria	Betaproteobacteria	aerobic	environmental
XP_002667961	Naegleria gruberi	Methylovorus sp. SIP3-4	Bacteria	Proteobacteria	Betaproteobacteria	aerobic	environmental
XP_002669162	Naegleria gruberi	Herbaspirillum seropedicae SmR1	Bacteria	Proteobacteria	Betaproteobacteria	aerobic	environmental
XP_002669835	Naegleria gruberi	Polynucleobacter necessarius subsp. asymbioticus QLW-P1DMWA-1	Bacteria	Proteobacteria	Betaproteobacteria	aerobic	environmental
XP_002670619	Naegleria gruberi	Achromobacter xylosoxidans A8	Bacteria	Proteobacteria	Betaproteobacteria	aerobic	environmental
XP_002670682	Naegleria gruberi	Burkholderia sp. Ch1-1	Bacteria	Proteobacteria	Betaproteobacteria	aerobic	environmental
XP_002671644	Naegleria gruberi	Herbaspirillum seropedicae SmR1	Bacteria	Proteobacteria	Betaproteobacteria	aerobic	environmental
XP_002671786	Naegleria gruberi	Sideroxydans lithotrophicus ES-1	Bacteria	Proteobacteria	Betaproteobacteria	aerobic	environmental
XP_002671894	Naegleria gruberi	Ralstonia solanacearum UW551	Bacteria	Proteobacteria	Betaproteobacteria	aerobic	environmental
XP_002673272	Naegleria gruberi	Chromobacterium violaceum ATCC 12472	Bacteria	Proteobacteria	Betaproteobacteria	anaerobic	environmental
XP_002673457	Naegleria gruberi	Comamonas testosteroni KF-1	Bacteria	Proteobacteria	Betaproteobacteria	aerobic	environmental
XP_002674322	Naegleria gruberi	Burkholderia sp. Ch1-1	Bacteria	Proteobacteria	Betaproteobacteria	aerobic	environmental
XP_002675141	Naegleria gruberi	Burkholderia pseudomallei Pasteur 52237	Bacteria	Proteobacteria	Betaproteobacteria	aerobic	environmental
XP_002675154	Naegleria gruberi	Gallionella capsiferriformans ES-2	Bacteria	Proteobacteria	Betaproteobacteria	aerobic	environmental
XP_002676018	Naegleria gruberi	Chromobacterium violaceum ATCC 12472	Bacteria	Proteobacteria	Betaproteobacteria	anaerobic	environmental
XP_002676238	Naegleria gruberi	Herbaspirillum seropedicae SmR1	Bacteria	Proteobacteria	Betaproteobacteria	aerobic	environmental
XP_002676328	Naegleria gruberi	Methylovorus sp. MP688	Bacteria	Proteobacteria	Betaproteobacteria	aerobic	environmental
XP_002676396	Naegleria gruberi	Candidatus Accumulibacter phosphatis clade IIA str. UW-1	Bacteria	Proteobacteria	Betaproteobacteria	facultative	environmental
XP_002676554	Naegleria gruberi	Ralstonia solanacearum CFBP2957	Bacteria	Proteobacteria	Betaproteobacteria	aerobic	environmental
XP_002676980	Naegleria gruberi	Burkholderia phytofirmans PsJN	Bacteria	Proteobacteria	Betaproteobacteria	aerobic	environmental
XP_002677761	Naegleria gruberi	Achromobacter xylosoxidans C54	Bacteria	Proteobacteria	Betaproteobacteria	aerobic	environmental
XP_002677807	Naegleria gruberi	Candidatus Accumulibacter phosphatis clade IIA str. UW-1	Bacteria	Proteobacteria	Betaproteobacteria	facultative	environmental
XP_002678046	Naegleria gruberi	Nitrosomonas eutropha C91	Bacteria	Proteobacteria	Betaproteobacteria	aerobic	environmental
XP_002679227	Naegleria gruberi	Variovorax paradoxus S110	Bacteria	Proteobacteria	Betaproteobacteria	aerobic	environmental
XP_002680137	Naegleria gruberi	Xenophilus azovorans	Bacteria	Proteobacteria	Betaproteobacteria	aerobic	environmental
XP_002680166	Naegleria gruberi	Burkholderia cenocepacia AU 1054	Bacteria	Proteobacteria	Betaproteobacteria	facultative	environmental
XP_002680510	Naegleria gruberi	Lutiella nitroferrum 2002	Bacteria	Proteobacteria	Betaproteobacteria	anaerobic	environmental
XP_002680706	Naegleria gruberi	Ralstonia solanacearum	Bacteria	Proteobacteria	Betaproteobacteria	aerobic	environmental
XP_002680939	Naegleria gruberi	Variovorax paradoxus EPS	Bacteria	Proteobacteria	Betaproteobacteria	aerobic	environmental
XP_002681240	Naegleria gruberi	Burkholderia vietnamiensis G4	Bacteria	Proteobacteria	Betaproteobacteria	facultative	environmental
XP_002683256	Naegleria gruberi	Ralstonia solanacearum	Bacteria	Proteobacteria	Betaproteobacteria	aerobic	environmental
XP_002673927	Naegleria gruberi	Bordetella parapertussis 12822	Bacteria	Proteobacteria	Betaproteobacteria	aerobic	host associated
XP_002673942	Naegleria gruberi	Laribacter hongkongensis HLHK9	Bacteria	Proteobacteria	Betaproteobacteria	anaerobic	host associated
XP_002676044	Naegleria gruberi	Laribacter hongkongensis HLHK9	Bacteria	Proteobacteria	Betaproteobacteria	anaerobic	host associated
XP_002677103	Naegleria gruberi	Bordetella parapertussis 12822	Bacteria	Proteobacteria	Betaproteobacteria	aerobic	host associated
XP_002668427	Naegleria gruberi	Plesiocystis pacifica SIR-1	Bacteria	Proteobacteria	Deltaproteobacteria	aerobic	environmental
XP_002669186	Naegleria gruberi	Bdellovibrio bacteriovorus HD100	Bacteria	Proteobacteria	Deltaproteobacteria	aerobic	environmental
XP_002669226	Naegleria gruberi	Desulfococcus oleovorans Hxd3	Bacteria	Proteobacteria	Deltaproteobacteria	anaerobic	environmental
XP_002669937	Naegleria gruberi	Geobacter sp. M18	Bacteria	Proteobacteria	Deltaproteobacteria	anaerobic	environmental
XP_002670594	Naegleria gruberi	Desulfatibacillum alkenivorans AK-01	Bacteria	Proteobacteria	Deltaproteobacteria	anaerobic	environmental
XP_002672198	Naegleria gruberi	Myxococcus xanthus DK 1622	Bacteria	Proteobacteria	Deltaproteobacteria	aerobic	environmental
XP_002672343	Naegleria gruberi	Stigmatella aurantiaca DW4/3-1	Bacteria	Proteobacteria	Deltaproteobacteria	aerobic	environmental
XP_002672377	Naegleria gruberi	Desulfarculus baarsii DSM 2075	Bacteria	Proteobacteria	Deltaproteobacteria	anaerobic	environmental
XP_002672619	Naegleria gruberi	Bdellovibrio bacteriovorus HD100	Bacteria	Proteobacteria	Deltaproteobacteria	aerobic	environmental
XP_002672628	Naegleria gruberi	Myxococcus xanthus DK 1622	Bacteria	Proteobacteria	Deltaproteobacteria	aerobic	environmental
XP_002673010	Naegleria gruberi	Stigmatella aurantiaca DW4/3-1	Bacteria	Proteobacteria	Deltaproteobacteria	aerobic	environmental
XP_002673366	Naegleria gruberi	Desulfatibacillum alkenivorans AK-01	Bacteria	Proteobacteria	Deltaproteobacteria	anaerobic	environmental
XP_002674530	Naegleria gruberi	Haliangium ochraceum DSM 14365	Bacteria	Proteobacteria	Deltaproteobacteria	aerobic	environmental
XP_002674540	Naegleria gruberi	Desulfococcus oleovorans Hxd3	Bacteria	Proteobacteria	Deltaproteobacteria	anaerobic	environmental
XP_002674958	Naegleria gruberi	Sorangium cellulosum 'So ce 56'	Bacteria	Proteobacteria	Deltaproteobacteria	aerobic	environmental
XP_002675735	Naegleria gruberi	Stigmatella aurantiaca DW4/3-1	Bacteria	Proteobacteria	Deltaproteobacteria	aerobic	environmental
XP_002675787	Naegleria gruberi	Desulfatibacillum alkenivorans AK-01	Bacteria	Proteobacteria	Deltaproteobacteria	anaerobic	environmental
XP_002676508	Naegleria gruberi	Sorangium cellulosum 'So ce 56'	Bacteria	Proteobacteria	Deltaproteobacteria	aerobic	environmental
XP_002676893	Naegleria gruberi	delta proteobacterium MLMS-1	Bacteria	Proteobacteria	Deltaproteobacteria	aerobic	environmental
XP_002677167	Naegleria gruberi	Plesiocystis pacifica SIR-1	Bacteria	Proteobacteria	Deltaproteobacteria	aerobic	environmental
XP_002678217	Naegleria gruberi	Plesiocystis pacifica SIR-1	Bacteria	Proteobacteria	Deltaproteobacteria	aerobic	environmental
XP_002678251	Naegleria gruberi	Sorangium cellulosum 'So ce 56'	Bacteria	Proteobacteria	Deltaproteobacteria	aerobic	environmental
XP_002678481	Naegleria gruberi	Bdellovibrio bacteriovorus HD100	Bacteria	Proteobacteria	Deltaproteobacteria	aerobic	environmental
XP_002678608	Naegleria gruberi	Geobacter sp. M18	Bacteria	Proteobacteria	Deltaproteobacteria	anaerobic	environmental
XP_002678616	Naegleria gruberi	Stigmatella aurantiaca DW4/3-1	Bacteria	Proteobacteria	Deltaproteobacteria	aerobic	environmental
XP_002679138	Naegleria gruberi	Haliangium ochraceum DSM 14365	Bacteria	Proteobacteria	Deltaproteobacteria	aerobic	environmental
XP_002679197	Naegleria gruberi	Haliangium ochraceum DSM 14365	Bacteria	Proteobacteria	Deltaproteobacteria	aerobic	environmental
XP_002679792	Naegleria gruberi	Syntrophobacter fumaroxidans MPOB	Bacteria	Proteobacteria	Deltaproteobacteria	anaerobic	environmental
XP_002679913	Naegleria gruberi	Desulfovibrio fructosovorans JJ	Bacteria	Proteobacteria	Deltaproteobacteria	anaerobic	environmental
XP_002680154	Naegleria gruberi	Syntrophobacter fumaroxidans MPOB	Bacteria	Proteobacteria	Deltaproteobacteria	anaerobic	environmental
XP_002680224	Naegleria gruberi	Haliangium ochraceum DSM 14365	Bacteria	Proteobacteria	Deltaproteobacteria	aerobic	environmental
XP_002680530	Naegleria gruberi	Sorangium cellulosum 'So ce 56'	Bacteria	Proteobacteria	Deltaproteobacteria	aerobic	environmental
XP_002680686	Naegleria gruberi	Syntrophobacter fumaroxidans MPOB	Bacteria	Proteobacteria	Deltaproteobacteria	anaerobic	environmental
XP_002680767	Naegleria gruberi	Desulfococcus oleovorans Hxd3	Bacteria	Proteobacteria	Deltaproteobacteria	anaerobic	environmental
XP_002681347	Naegleria gruberi	Syntrophobacter fumaroxidans MPOB	Bacteria	Proteobacteria	Deltaproteobacteria	anaerobic	environmental
XP_002682145	Naegleria gruberi	Stigmatella aurantiaca DW4/3-1	Bacteria	Proteobacteria	Deltaproteobacteria	aerobic	environmental
XP_002682893	Naegleria gruberi	Haliangium ochraceum DSM 14365	Bacteria	Proteobacteria	Deltaproteobacteria	aerobic	environmental
XP_002683417	Naegleria gruberi	Geobacter metallireducens GS-15	Bacteria	Proteobacteria	Deltaproteobacteria	anaerobic	environmental
XP_002676137	Naegleria gruberi	Bacteriovorax marinus SJ	Bacteria	Proteobacteria	Deltaproteobacteria	aerobic	host associated
XP_002676976	Naegleria gruberi	Bacteriovorax marinus SJ	Bacteria	Proteobacteria	Deltaproteobacteria	aerobic	host associated
XP_002675663	Naegleria gruberi	Sulfurospirillum deleyianum DSM 6946	Bacteria	Proteobacteria	Epsilonproteobacteria	aerobic	environmental
XP_002682544	Naegleria gruberi	Nitratifractor salsuginis DSM 16511	Bacteria	Proteobacteria	Epsilonproteobacteria	facultative	environmental
XP_002679490	Naegleria gruberi	Campylobacterales bacterium GD 1	Bacteria	Proteobacteria	Epsilonproteobacteria	anaerobic	host associated
XP_002667948	Naegleria gruberi	Shewanella violacea DSS12	Bacteria	Proteobacteria	Gammaproteobacteria	facultative	environmental
XP_002669359	Naegleria gruberi	Marinobacter algicola DG893	Bacteria	Proteobacteria	Gammaproteobacteria	facultative	environmental
XP_002669393	Naegleria gruberi	Reinekea sp. MED297	Bacteria	Proteobacteria	Gammaproteobacteria	aerobic	environmental
XP_002669505	Naegleria gruberi	Nitrococcus mobilis Nb-231	Bacteria	Proteobacteria	Gammaproteobacteria	aerobic	environmental
XP_002669884	Naegleria gruberi	Psychrobacter cryohalolentis K5	Bacteria	Proteobacteria	Gammaproteobacteria	aerobic	environmental
XP_002669990	Naegleria gruberi	Marinobacter aquaeolei VT8	Bacteria	Proteobacteria	Gammaproteobacteria	facultative	environmental
XP_002670060	Naegleria gruberi	Pseudomonas fluorescens Pf-5	Bacteria	Proteobacteria	Gammaproteobacteria	aerobic	environmental
XP_002670579	Naegleria gruberi	Marinomonas sp. MED121	Bacteria	Proteobacteria	Gammaproteobacteria	aerobic	environmental
XP_002671738	Naegleria gruberi	Shewanella denitrificans OS217	Bacteria	Proteobacteria	Gammaproteobacteria	facultative	environmental
XP_002671965	Naegleria gruberi	gamma proteobacterium HdN1	Bacteria	Proteobacteria	Gammaproteobacteria	anaerobic	environmental
XP_002672261	Naegleria gruberi	Legionella longbeachae D-4968	Bacteria	Proteobacteria	Gammaproteobacteria	aerobic	environmental
XP_002672529	Naegleria gruberi	Shewanella woodyi ATCC 51908	Bacteria	Proteobacteria	Gammaproteobacteria	facultative	environmental
XP_002673146	Naegleria gruberi	Legionella longbeachae D-4968	Bacteria	Proteobacteria	Gammaproteobacteria	aerobic	environmental
XP_002673419	Naegleria gruberi	Pseudoxanthomonas suwonensis 11-1	Bacteria	Proteobacteria	Gammaproteobacteria	aerobic	environmental
XP_002673749	Naegleria gruberi	Beggiatoa sp. PS	Bacteria	Proteobacteria	Gammaproteobacteria	aerobic	environmental
XP_002673957	Naegleria gruberi	Pseudomonas mendocina ymp	Bacteria	Proteobacteria	Gammaproteobacteria	aerobic	environmental
XP_002674140	Naegleria gruberi	Methylobacter tundripaludum SV96	Bacteria	Proteobacteria	Gammaproteobacteria	aerobic	environmental
XP_002674271	Naegleria gruberi	Pectobacterium carotovorum subsp. brasiliensis PBR1692	Bacteria	Proteobacteria	Gammaproteobacteria	facultative	environmental
XP_002675396	Naegleria gruberi	marine gamma proteobacterium HTCC2207	Bacteria	Proteobacteria	Gammaproteobacteria	aerobic	environmental
XP_002675461	Naegleria gruberi	Citrobacter rodentium ICC168	Bacteria	Proteobacteria	Gammaproteobacteria	facultative	environmental
XP_002676805	Naegleria gruberi	Shewanella pealeana ATCC 700345	Bacteria	Proteobacteria	Gammaproteobacteria	facultative	environmental
XP_002676806	Naegleria gruberi	Moritella sp. PE36	Bacteria	Proteobacteria	Gammaproteobacteria	facultative	environmental
XP_002677441	Naegleria gruberi	Kangiella koreensis DSM 16069	Bacteria	Proteobacteria	Gammaproteobacteria	facultative	environmental
XP_002678495	Naegleria gruberi	Kangiella koreensis DSM 16069	Bacteria	Proteobacteria	Gammaproteobacteria	facultative	environmental
XP_002678650	Naegleria gruberi	Legionella longbeachae D-4968	Bacteria	Proteobacteria	Gammaproteobacteria	aerobic	environmental
XP_002678851	Naegleria gruberi	Alteromonadales bacterium TW-7	Bacteria	Proteobacteria	Gammaproteobacteria	aerobic	environmental
XP_002679275	Naegleria gruberi	Legionella longbeachae NSW150	Bacteria	Proteobacteria	Gammaproteobacteria	aerobic	environmental
XP_002679548	Naegleria gruberi	marine gamma proteobacterium HTCC2148	Bacteria	Proteobacteria	Gammaproteobacteria	aerobic	environmental
XP_002680246	Naegleria gruberi	Pseudoalteromonas haloplanktis TAC125	Bacteria	Proteobacteria	Gammaproteobacteria	aerobic	environmental
XP_002680488	Naegleria gruberi	Vibrio vulnificus YJ016	Bacteria	Proteobacteria	Gammaproteobacteria	aerobic	environmental
XP_002681955	Naegleria gruberi	Hahella chejuensis KCTC 2396	Bacteria	Proteobacteria	Gammaproteobacteria	facultative	environmental
XP_002682025	Naegleria gruberi	Legionella longbeachae D-4968	Bacteria	Proteobacteria	Gammaproteobacteria	aerobic	environmental
XP_002683172	Naegleria gruberi	Oceanospirillum sp. MED92	Bacteria	Proteobacteria	Gammaproteobacteria	aerobic	environmental
XP_002670053	Naegleria gruberi	Proteus penneri ATCC 35198	Bacteria	Proteobacteria	Gammaproteobacteria	anaerobic	host associated
XP_002670520	Naegleria gruberi	Legionella pneumophila str. Lens	Bacteria	Proteobacteria	Gammaproteobacteria	aerobic	host associated
XP_002672049	Naegleria gruberi	Dickeya dadantii 3937	Bacteria	Proteobacteria	Gammaproteobacteria	facultative	host associated
XP_002672117	Naegleria gruberi	Legionella pneumophila subsp. pneumophila str. Philadelphia 1	Bacteria	Proteobacteria	Gammaproteobacteria	aerobic	host associated
XP_002672201	Naegleria gruberi	Dickeya dadantii 3937	Bacteria	Proteobacteria	Gammaproteobacteria	facultative	host associated
XP_002672915	Naegleria gruberi	Arsenophonus nasoniae	Bacteria	Proteobacteria	Gammaproteobacteria	facultative	host associated
XP_002672950	Naegleria gruberi	Legionella pneumophila str. Lens	Bacteria	Proteobacteria	Gammaproteobacteria	aerobic	host associated
XP_002673165	Naegleria gruberi	Dickeya dadantii Ech703	Bacteria	Proteobacteria	Gammaproteobacteria	facultative	host associated
XP_002674332	Naegleria gruberi	Legionella pneumophila str. Corby	Bacteria	Proteobacteria	Gammaproteobacteria	aerobic	host associated
XP_002675544	Naegleria gruberi	Photorhabdus asymbiotica	Bacteria	Proteobacteria	Gammaproteobacteria	facultative	host associated
XP_002675730	Naegleria gruberi	Legionella pneumophila str. Lens	Bacteria	Proteobacteria	Gammaproteobacteria	aerobic	host associated
XP_002675800	Naegleria gruberi	Legionella drancourtii LLAP12	Bacteria	Proteobacteria	Gammaproteobacteria	aerobic	host associated
XP_002676115	Naegleria gruberi	Legionella drancourtii LLAP12	Bacteria	Proteobacteria	Gammaproteobacteria	aerobic	host associated
XP_002676992	Naegleria gruberi	Dickeya dadantii 3937	Bacteria	Proteobacteria	Gammaproteobacteria	facultative	host associated
XP_002679817	Naegleria gruberi	Legionella pneumophila subsp. pneumophila str. Philadelphia 1	Bacteria	Proteobacteria	Gammaproteobacteria	aerobic	host associated
XP_002681165	Naegleria gruberi	Xanthomonas campestris pv. campestris str. ATCC 33913	Bacteria	Proteobacteria	Gammaproteobacteria	aerobic	host associated
XP_002681750	Naegleria gruberi	Pseudomonas stutzeri A1501	Bacteria	Proteobacteria	Gammaproteobacteria	aerobic	host associated
XP_002682290	Naegleria gruberi	Francisella philomiragia subsp. philomiragia ATCC 25017	Bacteria	Proteobacteria	Gammaproteobacteria	aerobic	host associated
XP_002682738	Naegleria gruberi	Xanthomonas fuscans subsp. aurantifolii str. ICPB 11122	Bacteria	Proteobacteria	Gammaproteobacteria	aerobic	host associated
XP_002676346	Naegleria gruberi	Magnetococcus sp. MC-1	Bacteria	Proteobacteria	Magnetococcus	facultative	environmental
XP_002680943	Naegleria gruberi	Magnetococcus sp. MC-1	Bacteria	Proteobacteria	Magnetococcus	facultative	environmental
XP_002678893	Naegleria gruberi	Spirochaeta smaragdinae DSM 11293	Bacteria	Spirochaetes	Spirochaetales	anaerobic	environmental
XP_002679922	Naegleria gruberi	Spirochaeta smaragdinae DSM 11293	Bacteria	Spirochaetes	Spirochaetales	anaerobic	environmental
XP_002671320	Naegleria gruberi	Leptospira borgpetersenii serovar Hardjo-bovis L550	Bacteria	Spirochaetes	Spirochaetales	aerobic	host associated
XP_002673098	Naegleria gruberi	Leptospira interrogans serovar Lai str. 56601	Bacteria	Spirochaetes	Spirochaetales	anaerobic	host associated
XP_002676907	Naegleria gruberi	Brachyspira hyodysenteriae WA1	Bacteria	Spirochaetes	Spirochaetales	anaerobic	host associated
XP_002681949	Naegleria gruberi	Leptospira interrogans serovar Lai str. 56601	Bacteria	Spirochaetes	Spirochaetales	anaerobic	host associated
XP_002673400	Naegleria gruberi	Aminomonas paucivorans DSM 12260	Bacteria	Synergistetes	Synergistia	anaerobic	environmental
XP_002682769	Naegleria gruberi	Thermanaerovibrio acidaminovorans DSM 6589	Bacteria	Synergistetes	Synergistia	anaerobic	environmental
XP_002674470	Naegleria gruberi	Kosmotoga olearia TBF 19.5.1	Bacteria	Thermotogae	Thermotogales	anaerobic	environmental
XP_002674658	Naegleria gruberi	Petrotoga mobilis SJ95	Bacteria	Thermotogae	Thermotogales	anaerobic	environmental
XP_002674735	Naegleria gruberi	Thermotogales bacterium mesG1.Ag.4.2	Bacteria	Thermotogae	Thermotogales	anaerobic	environmental
XP_002679034	Naegleria gruberi	Kosmotoga olearia TBF 19.5.1	Bacteria	Thermotogae	Thermotogales	anaerobic	environmental
XP_002679894	Naegleria gruberi	Thermosipho melanesiensis BI429	Bacteria	Thermotogae	Thermotogales	anaerobic	environmental
XP_002681610	Naegleria gruberi	Petrotoga mobilis SJ95	Bacteria	Thermotogae	Thermotogales	anaerobic	environmental
XP_002671026	Naegleria gruberi	Opitutaceae bacterium TAV2	Bacteria	Verrucomicrobia	Opitutae	facultative	environmental
XP_002680849	Naegleria gruberi	Coraliomargarita akajimensis DSM 45221	Bacteria	Verrucomicrobia	Opitutae	aerobic	environmental
XP_002683198	Naegleria gruberi	Opitutus terrae PB90-1	Bacteria	Verrucomicrobia	Opitutae	anaerobic	environmental
XP_002679358	Naegleria gruberi	Methylacidiphilum infernorum V4	Bacteria	Verrucomicrobia	unclassified Verrucomicrobia	aerobic	environmental
XP_002670176	Naegleria gruberi	bacterium Ellin514	Bacteria	Verrucomicrobia	Verrucomicrobiae	aerobic	environmental
XP_002672593	Naegleria gruberi	Paramecium bursaria Chlorella virus 1	Viruses	dsDNA viruses, no RNA stage	Phycodnaviridae	DNA virus	host associated
XP_002681005	Naegleria gruberi	Acanthocystis turfacea Chlorella virus 1	Viruses	dsDNA viruses, no RNA stage	Phycodnaviridae	DNA virus	host associated
XP_002671454	Naegleria gruberi	Marseillevirus	Viruses	dsDNA viruses, no RNA stage	unclassified dsDNA viruses	DNA virus	host associated
XP_002680548	Naegleria gruberi	Cafeteria roenbergensis virus BV-PW1	Viruses	dsDNA viruses, no RNA stage	unclassified dsDNA viruses	DNA virus	host associated

## Sheet: Expression profiles
Expression of prokaryotic LGT-derived genes in the Acanthamoeba genome (see Aditional File 1, Table S1.6.1 for further detail)
				Acanthamoeba:Legionella Infection Experiment				RNA.seq Conditions
color—barcode		Pub_loci	Description	O hr	1 hr	4 hrs	14 hrs	Hypoxia	midLog	mannose	37c_midLog	heatshock	PYG_shake_midLog	stationary		Intron no
1000	RPKM	ACA1_265450	2-dehydropantoate 2-reductase subfamily protein; EC:1.1.1.169	5.6692	3.52844	3.29806	2.59679	7.35029	10.2724	4.8481	10.0982	7.4637	10.3028	5.7282		10
200	RPKM	ACA1_380190	2-dehydropantoate 2-reductase; EC:1.1.1.169	10.3159	8.33246	9.794	20.0797	14.5281	20.0354	20.9702	18.9224	20.8086	20.8425	23.849		2
100	RPKM	ACA1_260950	2-hydroxy-3-oxopropionate reductase, putative; EC:1.1.1.60	0	0	1.07666	4.09086	0.618871	3.10353	0.850757	5.2285	0	1.77571	2.62175		5
50	RPKM	ACA1_366170	23S rRNA (uracil-5-)-methyltransferase RumA, putative; EC:2.1.1.-	12.8493	19.503	22.885	26.0984	8.76959	14.6593	15.7869	21.1684	20.6626	16.7749	15.9219		0
30	RPKM	ACA1_138900	23S rRNA m(2)G2445 methyltransferase; EC:2.1.1.52	7.22234	10.4173	10.1748	17.7255	10.6799	17.2151	18.8764	38.6696	14.127	16.0515	10.2337		9
10	RPKM	ACA1_062130	4Fe-4S ferredoxin iron-sulfur binding domain-containing protein	71.0713	87.4537	49.3859	25.4742	148.371	131.918	135.802	43.702	152.451	159.644	101.818		7
5	RPKM	ACA1_070310	5'-nucleotidase, C-terminal domain-containing protein; EC:3.1.3.5	29.6918	15.4177	16.8106	14.975	23.9027	23.5911	30.412	18.6187	27.8125	24.8068	19.9289		0
1	RPKM	ACA1_034310	AAA family ATPase	8.69624	22.5779	56.3292	68.7203	8.26679	27.6377	13.2583	30.0707	37.0764	35.5796	23.3473		5
0	RPKM	ACA1_061820	ABC transporter, ATP-binding domain-containing protein; EC:3.6.3.44	9.63002	19.1321	7.61689	11.959	22.8198	24.9501	20.3967	20.9232	20.5	27.4087	17.9856		4
		ACA1_192250	ABC transporter, ATP-binding domain-containing protein; EC:3.6.3.44	3.04427	2.8741	3.20387	3.58348	3.5078	3.51821	1.68775	2.22266	0.608996	2.01297	0.371506		2
		ACA1_100070	acetyltransferase	45.2423	16.6404	32.2151	50.9715	81.2375	50.9241	90.3266	84.1092	57.0375	65.1289	97.4248		7
		ACA1_131090	acetyltransferase, GNAT superfamily protein	12.8643	10.5472	7.46497	30.9422	9.43997	8.60725	13.5669	8.45867	12.6642	0	19.0866		5
		ACA1_168560	acetyltransferase, GNAT superfamily protein	90.8342	129.27	39.5648	49.5402	58.2763	55.2416	88.9048	49.0344	48.1197	63.2139	109.891		3
		ACA1_356250	acetyltransferase, GNAT superfamily protein	19.204	10.2934	6.14704	12.2678	11.7778	13.7815	16.1909	38.1433	7.49749	10.1381	16.6316		7
		ACA1_389450	acetyltransferase, GNAT superfamily protein	129.327	76.7472	35.647	56.2881	55.1977	35.6494	104.622	81.2554	33.3953	52.7925	109.832		4
		ACA1_219780	acetyltransferase, GNAT superfamily protein; EC:2.3.1.128	28.0594	93.8958	47.5508	34.8284	6.58612	37.9825	7.24311	51.0057	35.4463	32.1256	23.7159		1
		ACA1_056310	acetyltransferase; EC:2.3.1.183	10.46	2.7157	5.76627	11.9505	11.6007	8.31077	12.5301	31.5025	20.1402	9.51015	12.2861		2
		ACA1_170680	acyl-CoA synthetase; EC:6.2.1.3	11.3965	7.76696	5.69355	12.0711	41.9805	25.4668	32.113	23.0409	15.282	20.7232	21.7524		1
		ACA1_149250	adenosine deaminase; EC:3.5.4.4	36.0756	56.1974	23.5033	14.9878	24.9411	38.2176	23.3338	31.2169	46.3078	22.8604	25.6811		0
		ACA1_073220	ADP-ribosylation/crystallin J1, putative	17.3228	60.7159	54.9097	6.59709	8.23365	3.44086	3.77291	9.66134	4.76487	27.5621	29.0671		10
		ACA1_257080	ADP-ribosylglycohydrolase superfamily protein; EC:3.2.2.24	23.2781	27.0427	20.88	27.647	57.0091	53.9181	58.4338	52.8113	43.8441	49.503	65.1442		8
		ACA1_188360	agarase, putative; EC:3.2.1.81	0.218038	0.226435	1.14188	3.40449	1.10544	0.86619	0.759822	0.778274	1.67929	0	0.29269		3
		ACA1_006010	AIG2 family protein	67.166	33.6737	93.8434	179.936	27.8881	49.6851	38.3376	80.604	48.4172	42.1152	76.1716		5
		ACA1_331350	alcohol dehydrogenase GroES-like domain-containing protein; EC:1.1.1.14	8.87887	1.84416	4.16046	10.4823	30.9481	40.2108	17.0177	22.581	41.5184	33.0977	10.7269		4
		ACA1_082520	alcohol dehydrogenase GroES-like domain-containing protein; EC:1.6.5.5	23.5417	19.1512	14.2756	18.2298	22.8764	26.1864	37.2591	18.2066	15.5411	10.702	28.9684		6
		ACA1_368570	alcohol dehydrogenase zinc-binding domain protein; EC:1.6.5.5	0	0	0	3.26765	0	1.70432	0	0	0	0	0		6
		ACA1_205650	alcohol dehydrogenase; EC:1.1.1.1	23.6035	21.7889	5.54211	3.32927	587.818	188.232	562.83	26.5236	76.4671	96.9683	515.76		13
		ACA1_179310	alcohol dehydrogenase; EC:1.6.5.5	13.9744	6.2888	4.62221	6.38632	12.1035	9.9928	33.8859	14.9643	8.96902	12.282	35.0168		6
		ACA1_285090	aldehyde dehydrogenase, mitochondrial, putative; EC:1.2.1.36	85.5567	158.956	134.136	46.2169	143.821	149.454	107.577	120.748	121.507	139.577	117.293		0
		ACA1_370150	aldehyde dehydrogenase; EC:1.2.1.3	58.5669	57.0848	35.5329	40.1228	179.984	83.1879	192.123	157.372	72.3585	76.7496	131.325		10
		ACA1_099060	aldo/keto reductase; EC:1.1.1.91	11.7184	13.1838	25.3016	10.0412	14.234	20.9489	14.4629	24.3997	22.5631	15.9814	13.1088		10
		ACA1_406430	alpha amylase, catalytic subfamily protein; EC:3.2.1.1	0.819254	1.91431	1.80652	3.276	19.4699	26.3624	12.4904	22.6632	20.0559	30.5393	12.3722		6
		ACA1_055670	alpha-1,2-mannosidase subfamily protein	1.29233	3.57895	3.68086	3.93732	2.18403	1.36907	1.87648	4.99732	2.36983	5.48325	2.31307		0
		ACA1_128230	Alpha-mannosidase	7.66712	10.6165	15.216	59.1766	10.3659	17.0569	8.01555	29.1918	16.8716	13.0124	14.4091		15
		ACA1_091530	amidohydrolase superfamily protein	1.31694	0.820598	0.871191	3.41045	11.3506	13.8119	8.94915	10.1066	9.56325	10.5368	13.082		0
		ACA1_377480	amidohydrolase superfamily protein; EC:3.5.4.28	17.4567	11.1795	10.2649	13.961	18.0697	13.8699	16.2222	13.7603	18.5666	15.8715	11.7168		7
		ACA1_013590	amidohydrolase; EC:3.5.2.7	18.6702	19.3893	16.2962	20.9358	26.2937	21.427	27.5611	45.8166	18.8302	13.2027	28.5435		5
		ACA1_135020	amino acid adenylation subfamily protein; EC:5.1.1.11	11.681	7.92139	45.1772	89.8683	39.6059	40.7539	36.1153	59.3851	35.475	49.7846	39.9674		7
		ACA1_395010	Aminoglycoside 3-N-acetyltransferase; EC:2.3.1.81	1.97465	35.5454	43.5426	12.0322	0	4.18379	1.14688	5.2863	0	1.19689	1.76715		5
		ACA1_163470	aminotransferase, class III superfamily protein; EC:2.6.1.11	3.79098	4.34425	4.68415	6.07364	8.61591	13.2946	7.40264	12.5985	10.4995	11.4099	7.54566		17
		ACA1_212410	aminotransferase, class IV superfamily protein; EC:2.6.1.21	71.0842	44.9642	30.8149	40.853	90.9176	96.5271	112.879	79.291	55.4587	103.407	79.8075		5
		ACA1_287370	aminotransferase, classes I and II, putative; EC:2.6.1.1	12.637	14.4813	16.0948	20.2461	13.2557	12.4641	12.1483	38.4966	11.5067	7.9238	11.1141		3
		ACA1_368260	ammonium transporter subfamily protein	0.595324	0.618251	0.656368	3.74087	3.01827	2.60152	2.98223	0.265622	0.491257	1.6238	4.59512		5
		ACA1_073780	antibiotic biosynthesis monooxygenase, putative	33.3273	53.839	93.903	39.4867	89.1774	58.8434	22.5826	753.412	69.2628	40.4013	84.5048		1
		ACA1_186230	argininosuccinate lyase, putative; EC:4.3.2.1	3.73663	4.52729	3.77647	2.6089	1.18403	0.989623	2.71281	4.72376	1.02781	0	2.08999		11
		ACA1_128620	asparagine--tRNA ligase; EC:6.1.1.22	14.3585	8.86626	5.13431	13.301	68.8618	49.3329	84.8594	120.511	32.45	47.9846	44.2793		3
		ACA1_183900	aspartyl/glutamyl-tRNA amidotransferase subunit B, putative	34.171	37.1768	61.1768	66.4306	61.8733	57.9198	76.5511	149.56	52.6356	57.4019	65.0923		10
		ACA1_327300	aspartyl/glutamyl-tRNA(Asn/Gln) amidotransferase, A subunit; EC:6.3.5.-	18.5609	12.208	16.7124	35.3431	57.246	29.986	60.6387	71.7731	30.2923	32.0634	53.9842		7
		ACA1_374680	aspartyl/glutamyl-tRNA(Asn/Gln) amidotransferase, C subunit; EC:6.3.5.-	33.3829	9.63014	38.8507	31.077	37.611	61.8887	59.7823	74.4739	69.3784	40.4687	52.2812		7
		ACA1_179420	ATP-dependent DNA helicase, RecQ subfamily protein; EC:3.6.1.-	6.29468	9.06759	12.649	9.74357	8.2358	10.9706	12.7369	30.9848	18.0964	11.8154	9.54015		7
		ACA1_175070	ATPase/histidine kinase/DNA gyrase B/HSP90 domain-containing protein; EC:2.7.13.3	3.50446	2.22409	3.11251	4.44872	4.19509	4.33128	4.57964	6.42821	5.35528	4.95636	2.61351		12
		ACA1_186700	ATPase/histidine kinase/DNA gyrase B/HSP90 domain-containing protein; EC:2.7.13.3	0.926263	0.240484	0.893587	3.52752	1.76104	0.735945	0.605223	7.85233	1.27391	0	2.79764		4
		ACA1_190170	ATPase/histidine kinase/DNA gyrase B/HSP90 domain-containing protein; EC:2.7.13.3	1.14845	2.74317	1.7727	3.06159	2.03791	1.82496	2.6014	2.04967	1.01088	2.92367	0.924997		0
		ACA1_196780	ATPase/histidine kinase/DNA gyrase B/HSP90 domain-containing protein; EC:2.7.13.3	100.013	55.593	5.53317	12.7416	139.336	1.89877	246.404	15.5677	2.62939	2.17279	278.616		2
		ACA1_201650	ATPase/histidine kinase/DNA gyrase B/HSP90 domain-containing protein; EC:2.7.13.3	5.24676	10.716	11.5695	24.7104	33.8422	46.2727	33.2413	52.2303	51.057	32.2262	23.2424		1
		ACA1_390500	ATPase/histidine kinase/DNA gyrase B/HSP90 domain-containing protein; EC:2.7.13.3	2.20608	4.39117	2.83768	2.03037	5.59237	0.584267	3.8439	13.1241	1.4159	1.83861	6.41637		2
		ACA1_314630	beta-glucosidase-related glycosidases, putative; EC:3.2.1.21	1.38725	3.6017	0.764751	2.64157	0.879164	0	3.02145	6.80862	3.81584	3.78385	1.86222		0
		ACA1_067390	beta-lactamase	2.49777	4.81736	5.31107	4.62028	9.94995	13.6084	13.0564	15.2839	18.8447	20.763	13.4118		6
		ACA1_136830	beta-lactamase domain protein; EC:3.1.2.6	21.5972	20.39	20.0236	43.3679	8.70999	21.8396	11.9736	29.7848	6.48068	12.4957	11.8602		6
		ACA1_099790	beta-phosphoglucomutase family hydrolase; EC:2.4.1.230	3.74893	3.89331	1.65334	0.951813	41.1817	9.92881	49.8622	25.425	6.32468	9.54382	25.498		6
		ACA1_382060	betaine aldehyde dehydrogenase; EC:1.2.1.8	30.8339	26.0857	15.3395	32.7647	72.444	46.1289	85.5673	53.822	33.9252	49.504	80.1568		14
		ACA1_396000	Carbamoyl-phosphate synthase L chain, ATP binding domain-containing protein; EC:6.4.1.1	9.88623	10.9785	15.7024	19.8315	11.5382	16.1765	12.2798	15.3731	15.7238	14.5952	10.6431		6
		ACA1_256910	carbohydrate esterase family 1 protein	1.43857	5.97591	5.86852	0.876573	5.47013	24.2314	7.26909	3.59444	3.79872	21.4503	4.63467		6
		ACA1_250320	CBS domain-containing protein	0	0	0	0	6.78591	5.6717	2.33214	4.77754	3.92706	11.3579	2.39562		8
		ACA1_250460	CBS domain-containing protein	60.1892	30.3607	9.48015	3.9295	58.8516	62.852	192.519	4.60376	15.1368	17.1989	630.215		1
		ACA1_152830	CDP-alcohol phosphatidyltransferase	13.6313	10.6172	13.6201	15.5738	5.39924	4.06144	9.64897	22.8076	10.3111	13.9427	9.14921		2
		ACA1_092590	cell wall anchor domain-containing protein	0	0	0	0.57622	0	0	0	0.675093	0	0	0		3
		ACA1_149960	cell wall anchor domain-containing protein	0	0.858969	0	1.25997	0	0	2.16176	0	0	0	1.1103		3
		ACA1_210510	cellulase (glycosyl hydrolase family 5) subfamily protein	1.77135	1.57677	0	0.963701	0.320738	0.804225	0.661375	1.12906	0	0.460144	0		6
		ACA1_148350	chalcone and stilbene synthases, n-terminal domain-containing protein; EC:2.3.1.74	72.8982	78.7339	87.492	57.4279	57.5506	78.771	56.9768	60.2191	66.9154	75.7471	83.8775		8
		ACA1_061260	Chaperone protein dnaJ, putative	2.58767	10.4134	13.5518	11.5793	15.1693	17.4759	9.29934	31.4619	18.5062	8.8226	21.276		5
		ACA1_178450	chitinase-like domain-containing protein	66.5749	94.667	50.2518	92.0544	135.013	96.0262	112.431	49.355	141.991	137.821	100.368		11
		ACA1_279380	class II RPD3 type histone deacetylase protein	59.35	111.032	72.8611	94.8984	31.4773	50.1653	39.2378	84.5132	50.4803	59.7012	37.8575		12
		ACA1_046390	clavaldehyde dehydrogenase; EC:1.1.1.100	0	0	0.455964	1.25997	1.04836	2.62867	0	2.21426	0	4.51205	4.44121		10
		ACA1_257880	conserved hypothetical subfamily protein	2.54462	6.60654	1.40277	0.969076	0	0	0	2.27072	1.39987	0	0		7
		ACA1_152510	CUE domain-containing protein	0.99768	3.74148	4.39993	2.2797	0.632274	3.43498	0.434591	6.97394	1.64656	3.02362	1.11605		4
		ACA1_070600	cupin 2 domain-containing protein	NA	NA	NA	NA	0	0	0	NA	NA	NA	NA		3
		ACA1_133890	cyclase family protein; EC:3.5.1.9	13.1485	7.90546	4.19643	5.27094	8.77136	13.1961	14.4695	22.2313	10.6597	15.1005	16.7213		7
		ACA1_044980	D-galactarate dehydratase/Altronate hydrolase-like protein	3.63695	7.80583	8.28709	10.3419	2.76588	4.23818	1.47864	9.30368	6.13575	3.08625	2.9293		2
		ACA1_200860	deoxyribose-phosphate aldolase/phospho-2-dehydro-3-deoxyheptonate aldolase; EC:4.1.2.13	36.0242	36.0754	66.4924	61.7366	25.2762	20.4445	33.0657	60.2748	36.4509	36.8471	40.1545		9
		ACA1_099510	DHHA1 domain-containing protein	2.9951	4.4435	1.65111	2.28127	2.16929	3.39957	4.1004	6.10905	4.70769	2.33411	4.02056		0
		ACA1_395040	diacylglyceryl-N,N,N-trimethylhomoserine synthesis protein	392.815	557.119	869.064	2618.49	748.613	702.632	546.017	2760.94	635.714	654.462	1251.75		1
		ACA1_102450	diaminopimelate epimerase; EC:5.1.1.7	1.06849	1.66446	3.82868	3.25534	6.09436	7.64055	7.91243	20.0231	7.0537	4.85734	11.4746		2
		ACA1_286720	dihydrofolate reductase; EC:1.5.1.3	16.7599	4.97295	5.9395	10.9418	9.10412	17.1209	11.4724	9.61448	7.90293	4.35371	9.64205		4
		ACA1_055310	dihydroxy-acid dehydratase; EC:4.2.1.9	3.51365	2.91917	1.54957	5.17405	6.53181	7.44453	4.89776	12.1237	5.41228	9.37079	6.28886		7
		ACA1_047650	DinB family protein	10.3544	12.9038	19.4074	9.46393	20.9985	6.58151	10.8249	14.7838	22.785	11.297	19.4593		13
		ACA1_103520	DNA topoisomerase; EC:5.99.1.2	12.8379	12.9068	20.328	19.7645	19.0416	24.3066	17.2526	23.3996	23.2912	21.1092	15.95		9
		ACA1_382200	domain of unknown function domain-containing protein	113.659	117.068	201.837	254.743	122.806	129.536	137.167	124.702	104.041	114.349	146.32		1
		ACA1_375680	EGF-like domain-containing protein; EC:3.2.1.81	0.650116	0.450102	0.597316	2.97104	1.09869	5.16537	1.69915	1.54703	10.0141	4.3346	3.78171		3
		ACA1_091240	endonuclease	2.30635	1.4371	0.762852	1.40534	1.75396	0.732985	10.4484	16.8764	1.01503	1.67753	17.3376		6
		ACA1_310380	enoyl-CoA hydratase/isomerase family domain-containing protein; EC:4.2.1.17	110.407	64.23	51.2834	42.4359	107.222	86.0969	115.335	97.3821	75.0786	80.3977	78.9068		1
		ACA1_293170	esterase, PHB depolymerase subfamily protein; EC:3.1.1.73	17.5145	26.3091	10.8621	15.9606	15.4603	12.9218	11.7165	17.862	17.2058	10.8056	34.8469		8
		ACA1_386150	exodeoxyribonuclease III, putative; EC:3.1.11.2	10.8078	7.48268	16.881	23.3239	5.70782	15.7431	7.06184	9.64445	15.8551	9.82639	7.25408		2
		ACA1_283420	extracellular ligand-binding receptor, putative	2.20188	3.04891	3.8438	1.11807	1.39543	2.91577	1.27886	4.91218	4.03772	2.00194	3.44839		1
		ACA1_098120	F-box domain-containing protein	4.99028	5.18247	3.14399	9.77384	7.22872	9.0627	4.96863	5.08929	10.9812	10.3706	2.87094		9
		ACA1_006120	FAD-dependent monooxygenase; EC:1.14.13.50	3.50213	2.6451	0.526533	0.484993	1.21061	1.01184	2.49633	2.55695	1.40118	1.15786	2.56429		5
		ACA1_160440	FAD/FMN-containing oxidoreductase	334.751	347.643	123.776	83.9532	134.532	152.446	69.3526	56.4651	105.553	96.5024	71.2405		7
		ACA1_256080	Ferritin, Dps family protein	5.43023	4.22952	14.9676	26.8842	1.72069	4.31448	2.36542	2.42286	4.48099	4.93713	1.82236		8
		ACA1_187250	FG-GAP repeat-containing protein	0	0	7.60893	2.62824	13.1209	10.9665	0	43.109	22.7795	0	0		2
		ACA1_204260	flavin reductase-like, FMN-binding, putative	14.4027	10.4702	0.79398	8.77608	297.562	70.9492	146.808	56.5507	85.5723	109.997	164.339		4
		ACA1_126980	GCN5-related N-acetyltransferase	37.5344	25.2223	12.7801	14.2944	23.7872	14.034	25.0059	17.7322	21.8634	22.0816	35.5661		2
		ACA1_053960	glucose dehydrogenase; EC:1.1.1.100	4.51506	2.34447	0.414837	6.87796	2.8614	2.39157	0	12.7587	7.4516	10.9469	0		1
		ACA1_068470	glucose-6-phosphate isomerase; EC:5.3.1.9	96.9473	107.532	56.6065	34.7361	185.774	113.035	221.397	65.2679	110.454	160.119	192.9		0
		ACA1_295030	glutamate--ammonia ligase; EC:6.3.1.2	26.8971	28.3054	30.8414	40.7002	41.8193	63.8269	41.5543	28.4823	58.3984	63.2562	36.1062		1
		ACA1_175760	glycerophosphodiester phosphodiesterase; EC:3.1.4.46	135.061	131.075	73.4799	71.8755	118.86	86.2232	151.578	95.2608	102.529	93.3043	64.1292		12
		ACA1_131640	glycoside hydrolase	5.22124	1.80744	1.91887	4.86059	3.67659	4.60937	6.06501	3.88269	1.9149	1.05492	2.33629		1
		ACA1_314620	glycoside hydrolase family 3 protein; EC:3.2.1.21	4.07267	5.63936	1.49676	0	0	6.47173	3.54813	9.69144	4.48099	4.93713	1.82236		10
		ACA1_124700	glycoside hydrolase family protein	22.8206	26.8265	20.9672	14.2434	15.2659	15.8652	12.5639	31.2534	16.9134	19.0193	19.7844		4
		ACA1_405520	glycoside hydrolase family protein	1.08484	0	0	0	0	0.861937	2.83534	0.484033	0.5968	2.95899	0		1
		ACA1_099800	glycosy hydrolase family protein; EC:2.4.1.216	4.66642	8.67202	2.16628	1.87066	31.7522	17.1721	60.553	36.1621	8.37695	6.25237	23.7376		4
		ACA1_133840	glycosy hydrolase family protein; EC:3.2.1.37	1.51702	5.25149	8.36289	57.3882	39.0971	34.5525	17.1813	18.9522	16.6911	61.6073	23.0794		5
		ACA1_132030	glycosyl hydrolase family 10, putative; EC:3.2.1.91	0.3383	0	0.279742	3.09207	3.85913	5.91338	1.62101	3.77357	7.63045	9.535	2.72476		3
		ACA1_385910	glycosyl hydrolase family 10, putative; EC:3.2.1.91	0	0	0	0	NA	NA	NA	0.466203	0	0	0		2
		ACA1_256530	glycosyl hydrolase family 3 C terminal domain-containing protein; EC:3.2.1.21	2.27164	2.06423	0.78268	3.89303	1.43964	1.80489	0.989531	1.52034	2.49939	2.5817	1.90588		8
		ACA1_295230	glycosyltransferase, MGT subfamily protein; EC:2.4.1.17	3.9007	7.76427	6.33155	4.78667	3.8454	10.8473	1.51036	4.25435	5.72236	11.5589	1.74541		6
		ACA1_332510	glycosyltransferase; macrolide glycosyltransferase; EC:2.4.1.17	1.31966	0	1.45498	1.50772	1.67266	2.09702	0	1.17761	0	7.99887	0		1
		ACA1_185690	glyoxalase family protein	27.6625	7.18195	5.08316	8.779	75.9674	102.567	20.083	146.052	43.1174	71.2599	34.0391		6
		ACA1_109260	glyoxylate reductase; EC:1.1.1.26	57.8653	17.0999	2.85279	5.3749	72.7474	53.0777	110.662	19.7311	29.2453	45.3394	146.513		1
		ACA1_358600	GTP-binding protein	0	0	0	0	NA	NA	NA	0	0	0	0		4
		ACA1_366530	GTP-binding protein HflX, putative	15.5951	9.21482	28.163	40.7549	7.1569	15.809	15.9291	25.6735	16.8628	13.2012	15.5205		0
		ACA1_202020	HAD hydrolase, family IIA subfamily protein; EC:3.1.3.41	15.9672	9.9493	10.8561	22.7019	24.9606	34.6763	19.0113	36.5712	22.8385	30.0025	22.863		5
		ACA1_286020	haloacid dehalogenase-like hydrolase domain-containing protein	9.74944	7.08744	4.03093	10.0249	5.56079	11.6193	5.94562	11.31	9.11786	3.54565	7.85247		6
		ACA1_327100	haloacid dehalogenase-like hydrolase domain-containing protein	65.0454	20.4354	1.2053	0.832655	119.856	0	279.529	10.243	0	24.8483	183.436		8
		ACA1_293560	Ham1 family; EC:3.6.1.15	14.2269	50.4082	109.339	8.28648	15.911	13.2985	9.47817	14.1891	7.36623	28.9136	26.9617		8
		ACA1_270490	hemolysin-type calcium-binding region, putative	9.34618	14.6904	22.9764	26.7432	15.6882	15.2531	12.7638	20.0615	15.8417	18.8323	15.5979		7
		ACA1_338620	histidine--tRNA ligase; EC:6.1.1.21	10.7637	8.65408	14.3557	18.7768	20.6843	16.5524	25.4096	61.0386	23.3036	13.8902	21.9064		2
		ACA1_095850	histone deacetylase; EC:3.5.1.98	8.06204	5.75611	5.83322	12.665	15.9665	36.0312	16.6812	12.5899	21.067	25.6549	12.8515		6
		ACA1_396530	Hsp20/alpha crystallin superfamily protein	1925.37	2131.85	693.46	49.8108	396.166	25.98	124.84	40.3355	4758.46	1.74878	2439.98		0
		ACA1_074390	hydrolase	13.1131	14.9799	15.4215	21.3073	18.2827	15.2808	14.4706	21.4529	23.5653	15.1016	19.363		11
		ACA1_199050	hydrolase	62.2069	57.3626	31.9278	30.2258	140.021	93.7376	120.07	95.23	78.4741	102.39	134.616		11
		ACA1_179670	hydrolase, carbon-nitrogen superfamily protein; EC:6.3.5.1	31.659	18.6955	19.1637	13.7117	45.6351	41.4302	57.3261	39.8841	29.369	51.9244	43.3317		7
		ACA1_013340	hypothetical protein	1.60822	2.00419	3.90089	4.89973	4.48449	8.17781	3.64283	14.0641	2.47724	5.26388	3.45415		4
		ACA1_024730	hypothetical protein	0.789607	0.410008	0.217643	0.451064	0.750614	0.313684	0	0	0.434385	0.717906	1.32494		1
		ACA1_025130	hypothetical protein	28.0803	91.5076	53.9126	19.9129	7.36376	12.3093	7.59218	7.77656	6.39219	38.7359	12.9981		1
		ACA1_027550	hypothetical protein	1.61729	4.03099	0.356626	1.47821	1.63992	0	1.40899	1.44321	0	0	5.21045		4
		ACA1_036240	hypothetical protein	0.983301	1.53175	5.42064	5.61711	0	0	4.28328	2.63238	2.70471	3.57605	3.95989		8
		ACA1_043090	hypothetical protein	0.841844	13.114	13.4584	4.48844	4.26811	6.68871	2.93367	13.5221	5.55747	6.1232	5.65037		0
		ACA1_047890	hypothetical protein	2.35915	5.51251	4.22672	17.5197	4.48529	3.74883	2.0553	12.105	5.84026	5.36231	3.95859		4
		ACA1_047910	hypothetical protein	8.19383	1.06367	1.12925	0	0	0	0	0	1.12691	0	0		19
		ACA1_051820	hypothetical protein	2.25141	5.52646	7.89814	9.04182	14.5276	23.7425	14.7999	27.2138	10.8093	35.729	12.089		4
		ACA1_055750	hypothetical protein	141.621	33.4261	195.178	480.502	40.796	112.522	28.041	143.61	77.9095	152.172	86.413		3
		ACA1_055820	hypothetical protein	5.92395	9.56992	7.2571	10.5282	4.17141	4.18379	2.8672	7.0484	10.8631	7.18137	2.65073		2
		ACA1_058550	hypothetical protein	0.358628	0.74488	0	0.546311	0	0.569883	0.624877	0.640052	0	0	0		6
		ACA1_058910	hypothetical protein	35.6449	28.1334	4.71599	7.60187	7.22872	4.53135	135.395	3.81697	1.56874	2.59265	244.987		12
		ACA1_059470	hypothetical protein	64.5642	77.8871	45.6588	14.902	143.83	86.0152	96.0203	98.3521	138.487	96.0568	353.682		0
		ACA1_060000	hypothetical protein	4.30545	11.4266	11.6036	5.82991	3.63808	3.80091	2.50062	11.5261	3.15807	1.73978	7.0639		14
		ACA1_065070	hypothetical protein	18.0547	6.03813	48.078	186.696	5.43012	9.72541	1.33299	11.7421	12.4576	7.79026	11.0911		5
		ACA1_066100	hypothetical protein	13.4245	8.3649	4.93368	7.49834	19.2841	14.2216	11.6955	6.38906	10.8316	19.5288	14.4166		18
		ACA1_067570	hypothetical protein	22.9466	19.3406	66.7934	7.59901	65.335	40.1628	35.7813	64.1009	66.4111	22.9795	57.8116		23
		ACA1_068140	hypothetical protein	9.16783	14.9954	11.4977	11.8708	7.84359	10.1978	5.39126	12.6806	9.33045	8.33535	10.4607		2
		ACA1_068340	hypothetical protein	6.29024	3.26624	4.85467	24.4345	12.7565	18.9916	10.9602	42.66	8.30506	17.1572	19.4209		7
		ACA1_069390	hypothetical protein	25.2654	39.7325	26.6623	40.687	24.704	25.2361	18.8669	62.4843	30.9755	31.5034	24.2256		4
		ACA1_069400	hypothetical protein	10.5088	34.2996	22.3451	40.021	34.2508	26.2415	11.7711	62.9641	57.8118	21.8389	28.2136		4
		ACA1_070020	hypothetical protein	1.23013	5.62104	6.91699	6.55867	6.23673	3.90952	4.28679	13.3922	9.20356	5.36847	5.61445		10
		ACA1_071280	hypothetical protein	14.9815	12.0453	27.1743	54.4779	63.7046	57.5964	42.9451	92.2885	80.8223	126.544	44.1141		3
		ACA1_075080	hypothetical protein	1.5983	1.65986	0	0.608688	2.02583	3.80971	11.8358	13.5495	2.63782	4.35951	2.14553		8
		ACA1_076180	hypothetical protein	3.89005	4.03987	10.7223	2.96293	0	0	0	0	0	0	10.4439		15
		ACA1_076520	hypothetical protein	7.56717	9.94715	24.8038	27.9616	6.73984	5.52486	5.87984	11.6803	5.17552	7.06598	12.9034		4
		ACA1_078200	hypothetical protein	1.26297	1.31161	2.36115	10.7489	2.2968	1.39613	0.287035	7.05614	7.67295	2.39642	2.57993		0
		ACA1_079710	hypothetical protein	0	0	0	0	0	0	0	10.414	0	0	0		1
		ACA1_080420	hypothetical protein	26.0887	24.8357	40.7488	27.3225	31.6894	31.0924	27.4637	86.332	50.2325	17.7898	16.0513		1
		ACA1_089710	hypothetical protein	0.669832	0.869536	1.2924	1.02038	0.424502	0	0.29178	0.298866	4.79042	5.48107	0.899169		2
		ACA1_092670	hypothetical protein	94.5629	89.3346	45.067	31.1336	147.695	153.175	204.099	16.8768	75.8511	109.828	77.8015		2
		ACA1_098100	hypothetical protein	47.3908	64.4494	73.648	41.9402	35.1823	67.4176	43.4497	43.0952	70.516	72.6332	45.4403		3
		ACA1_098330	hypothetical protein	8.01821	10.9594	10.8081	7.36805	3.14725	23.099	5.40812	32.5443	6.48851	11.2879	7.49972		2
		ACA1_098350	hypothetical protein	13.0913	22.5133	20.1232	11.6372	11.7671	17.7391	14.7787	16.6847	14.9386	22.1257	10.5267		2
		ACA1_106040	hypothetical protein	4.6411	7.83223	9.91418	6.62808	5.88254	8.29687	6.06501	13.46	5.7447	11.6041	7.78765		0
		ACA1_108520	hypothetical protein	4.13881	1.56298	7.25964	6.87796	0.953799	1.19579	2.95016	11.7514	7.03762	7.52597	3.03047		6
		ACA1_117510	hypothetical protein	24.9953	49.8558	48.9926	78.8723	90.0151	68.7204	84.3389	65.8524	59.8044	82.9666	72.965		3
		ACA1_118710	hypothetical protein	10.297	5.88148	13.0558	13.7251	15.0091	13.9082	16.596	13.783	8.49705	12.1706	11.058		7
		ACA1_122150	hypothetical protein	25.4488	82.2232	113.792	43.0745	7.16801	11.9821	8.21151	47.9423	13.4816	20.567	5.06103		6
		ACA1_128140	hypothetical protein	28.1474	27.6929	15.5168	25.3882	92.0078	74.1542	80.6648	53.5402	36.6742	90.2435	92.4725		9
		ACA1_137550	hypothetical protein	4.16369	6.63019	38.4083	141.865	51.3669	68.369	14.9933	12.1373	81.2386	147.386	14.532		11
		ACA1_139370	hypothetical protein	4.14151	3.58417	0.76103	1.05148	47.2438	4.3874	77.574	17.8626	0.759454	1.25514	40.7695		5
		ACA1_142350	hypothetical protein	0.353918	0.367548	0	0.269568	0	0.562397	0.462502	1.89493	0	0	0		3
		ACA1_144340	hypothetical protein	0	0	0	0.608688	0	0	0.696224	1.42626	0	0	0		12
		ACA1_145280	hypothetical protein	15.139	28.7098	36.6484	55.649	36.7084	48.1136	26.3783	39.3536	46.3493	40.6944	22.0894		3
		ACA1_145430	hypothetical protein	6.35551	12.0005	4.77764	2.20036	5.12626	9.18118	4.02687	14.4363	3.1785	8.40494	2.32678		4
		ACA1_153670	hypothetical protein	163.663	162.24	94.3234	175.653	216.87	177.321	259.243	139.408	261.922	284.075	229.684		8
		ACA1_159110	hypothetical protein	12.8474	12.2303	13.5746	13.0473	0	3.40256	2.79818	11.4645	22.3812	1.9468	1.43718		11
		ACA1_160910	hypothetical protein	29.1107	35.5668	27.6904	40.4325	43.4088	43.5376	34.8097	38.2018	66.5706	46.707	49.0386		12
		ACA1_162720	hypothetical protein	4.75449	9.87518	28.2486	113.066	14.0613	5.03678	8.28425	32.5275	12.206	22.0941	12.0555		6
		ACA1_167310	hypothetical protein	8.63877	12.1549	20.2782	13.372	4.94495	7.08518	5.5839	16.1638	5.82556	8.61441	6.35937		8
		ACA1_167460	hypothetical protein	13.1197	10.7971	9.14297	7.73032	2.19629	2.75351	4.7445	9.71944	4.08539	2.25063	1.66147		12
		ACA1_167780	hypothetical protein	33.9101	45.2778	58.7514	81.1744	52.1908	53.8852	35.8732	138.332	138.579	39.6397	143.064		1
		ACA1_178390	hypothetical protein	8.66858	15.8319	10.2166	11.6114	7.95634	14.2499	8.07293	22.673	9.20878	9.24029	7.62393		7
		ACA1_178430	hypothetical protein	9.95143	5.16734	2.74296	37.8984	12.6133	7.90672	0	48.8415	16.4237	0	6.6793		11
		ACA1_181060	hypothetical protein	NA	NA	NA	NA	1.23875	0	0	0.218032	0	0	0		9
		ACA1_185930	hypothetical protein	0	0.532746	1.41398	0	1.95063	0.815173	0	3.66218	1.69326	1.86563	0.688627		9
		ACA1_189830	hypothetical protein	115.038	67.2867	19.6811	10.0713	192.736	92.4517	254.585	103.835	29.0968	84.1543	250.274		17
		ACA1_192150	hypothetical protein	13.3862	29.9421	21.2867	3.52932	1.30514	4.90879	1.79416	1.3783	0.56647	10.2982	21.4249		4
		ACA1_201460	hypothetical protein	5.04096	11.2181	7.14582	13.1641	12.7787	16.0208	21.3311	34.059	18.2237	36.6657	10.6337		4
		ACA1_201890	hypothetical protein	0	0	3.2721	0.904186	0	1.8864	3.10265	1.05933	0	0	3.18711		11
		ACA1_202050	hypothetical protein	10.612	49.9605	59.6708	11.8548	8.96706	14.6147	9.86156	23.3587	16.3463	18.0103	14.2453		9
		ACA1_205740	hypothetical protein	9.04709	20.1332	19.2371	24.6103	18.8388	21.5646	17.4527	32.8697	27.7293	10.5757	29.4941		10
		ACA1_207950	hypothetical protein	262.863	226.498	126.257	36.0782	31.6682	60.3812	25.3949	59.9195	90.4877	58.6836	52.4053		11
		ACA1_211650	hypothetical protein	114.962	123.77	68.6078	39.363	818.13	2192.18	369.379	139.293	1144.19	3091.57	305.813		6
		ACA1_213950	hypothetical protein	1.39651	3.807	1.63593	2.52622	7.96525	9.43131	4.86656	3.73856	6.33812	11.1098	4.6866		0
		ACA1_214730	hypothetical protein	2.51955	2.15483	7.27158	11.5144	5.44774	4.23923	5.1648	8.19985	4.0767	3.50352	4.57591		10
		ACA1_224060	hypothetical protein	56.6271	84.2711	70.1574	97.3783	13.3189	16.698	32.5501	46.3642	40.4657	33.9695	36.832		5
		ACA1_234840	hypothetical protein	28.9695	56.5958	67.6748	40.8532	32.3559	44.2111	21.9898	35.5774	35.0297	55.8071	37.7329		7
		ACA1_249290	hypothetical protein	0	0	0	0	NA	NA	NA	NA	NA	NA	NA		3
		ACA1_252980	hypothetical protein	39.3804	28.3775	15.5066	4.28496	34.6343	22.9878	92.4224	7.17173	5.30553	26.3053	46.3903		4
		ACA1_258140	hypothetical protein	84.635	38.5217	43.7767	79.5849	84.0975	72.2262	86.4785	31.7018	25.2919	128.249	81.352		1
		ACA1_259190	hypothetical protein	198.804	174.06	313.985	150.87	73.5714	123.367	62.5792	148.917	103.78	159.642	121.748		3
		ACA1_259380	hypothetical protein	27.3117	39.3938	74.4442	60.0959	19.2318	31.3444	22.4722	41.9738	46.7443	33.1089	36.6627		13
		ACA1_260220	hypothetical protein	38.1358	42.0417	26.8449	48.0389	104.11	70.3894	113.473	71.203	63.2615	76.8137	94.9034		8
		ACA1_265120	hypothetical protein	0.835169	0.758916	2.1991	3.4388	3.3952	2.21514	4.34742	2.57009	1.08917	3.75199	2.32136		10
		ACA1_268690	hypothetical protein	22.1977	14.9164	21.5946	32.5713	37.6517	17.118	29.5768	16.3127	20.1132	21.9628	61.7865		8
		ACA1_270740	hypothetical protein	16.3133	14.6444	18.2909	19.5857	22.0788	24.6047	23.8476	48.1133	24.6416	25.1389	18.187		3
		ACA1_274680	hypothetical protein	4.33069	13.4924	9.94741	17.0425	2.74455	3.44086	0	3.86454	2.38244	7.87488	2.90671		0
		ACA1_281870	hypothetical protein	64.5376	30.3501	24.1659	20.4045	55.5627	42.5697	42.4343	49.9845	42.8727	33.2135	40.8651		8
		ACA1_282280	hypothetical protein	0	0	0	0	0	0	0	0.694191	0.570613	0	0		1
		ACA1_282450	hypothetical protein	7.38187	7.66616	4.84453	5.62253	27.1782	21.7847	23.5807	31.0544	11.9896	12.1447	25.0091		1
		ACA1_294290	hypothetical protein	3.95899	2.74097	5.09243	1.00514	5.01797	0	6.89817	2.35523	0	0	23.0293		12
		ACA1_301010	hypothetical protein	28.7312	14.9189	19.1384	11.8536	84.9718	72.2881	85.5217	41.6627	35.5632	80.5436	86.7784		6
		ACA1_325850	hypothetical protein	10.5961	12.5762	9.67987	15.4496	21.4887	11.5459	16.3527	28.6367	18.3204	14.8637	33.3247		6
		ACA1_327440	hypothetical protein	1.0932	1.1353	0.903973	4.16327	0	0.868581	0	12.1941	0	0	0.733745		7
		ACA1_344930	hypothetical protein	9.41808	12.8373	7.13887	6.72511	3.73041	6.54758	4.10253	2.10108	11.6576	4.28143	3.16066		7
		ACA1_358040	hypothetical protein	685.355	631.837	300.612	302.033	1514.99	861.638	1908.79	1972.54	943.712	893.637	1630.67		2
		ACA1_367620	hypothetical protein	3.14848	8.17433	10.414	17.586	4.65577	5.83698	4.11445	18.7305	10.9698	7.63354	13.3838		4
		ACA1_369100	hypothetical protein	NA	NA	NA	NA	1.38844	0	0	NA	NA	NA	NA		9
		ACA1_380480	hypothetical protein	2.36726	2.86817	3.2625	2.40409	4.00064	6.26955	1.03118	7.74566	2.1705	10.0441	2.11851		4
		ACA1_385230	hypothetical protein	3.07794	3.19648	0.282796	3.12582	1.30042	2.44552	3.57535	3.66218	1.12884	2.79845	0.688627		6
		ACA1_386720	hypothetical protein	21.6509	8.53585	15.5824	23.9727	12.7047	15.6095	17.2905	27.5494	28.4535	10.5715	16.4156		11
		ACA1_390760	hypothetical protein	26.4839	129.057	55.03	7.37051	29.6948	26.7075	38.159	32.2684	10.0866	50.0103	127.165		10
		ACA1_394960	hypothetical protein	22.7455	17.4053	31.0174	41.9436	1.51735	5.70696	3.12884	12.8193	0	2.17686	6.42803		1
		ACA1_397300	hypothetical protein	2.35554	3.14518	3.15359	6.66393	6.82427	4.81255	2.34532	4.80454	6.29412	7.34277	4.51718		11
		ACA1_401190	hypothetical protein	67.0614	54.8019	47.8778	43.5423	4.18031	10.4818	11.4933	76.5205	42.3355	35.9834	50.1761		5
		ACA1_403540	hypothetical protein	0	0.492698	0	0	NA	NA	NA	NA	NA	NA	NA		4
		ACA1_403550	hypothetical protein	9.34055	6.06267	1.93094	0.889299	11.839	7.42135	10.1719	5.20946	3.85388	8.49238	14.1059		0
		ACA1_404980	hypothetical protein	15.9847	15.2169	24.2327	29.423	18.572	12.7003	22.0494	17.8301	7.32802	9.68879	21.4575		6
		ACA1_051690	hypothetical protein; EC:1.1.1.100	4.43302	0	0	0	13.4455	0	9.28778	0	0	6.97295	12.8773		7
		ACA1_391350	hypothetical protein; EC:2.2.1.1	95.0975	187.944	251.358	219.777	39.4145	46.2541	28.9815	96.7999	31.0315	22.684	163.333		13
		ACA1_130620	hypothetical protein; EC:2.3.1.39	26.2594	18.8206	17.5344	26.1984	74.0676	47.605	89.8981	93.0714	45.5763	34.2992	70.9967		3
		ACA1_374790	hypothetical protein; EC:4.2.3.3	33.1063	24.304	28.9491	33.9112	25.3218	33.5602	36.7988	55.0106	39.5656	37.3656	45.9737		12
		ACA1_108510	hypothetical protein; EC:6.5.1.3	10.7673	32.6859	21.2316	7.57028	5.24903	3.94846	3.06672	4.6194	2.96171	8.28352	8.89469		22
		ACA1_218510	hypoxanthine phosphoribosyltransferase; EC:2.4.2.8	1548.63	833.92	453.395	684.947	959.369	511.055	1143.05	1044.68	534.158	460.024	1407.9		8
		ACA1_355020	inorganic anion transporter, sulfate permease (SulP) subfamily protein	89.3104	117.105	197.468	285.313	39.4978	117.416	17.9125	8.88709	105.687	157.728	20.2689		3
		ACA1_343530	intracellular protease, PfpI family protein	187.657	162.143	176.278	108.628	220.728	193.233	172.643	188.892	135.445	161.062	163.236		5
		ACA1_119560	isoleucine--tRNA ligase; EC:6.1.1.5	4.68863	19.2205	32.1047	10.3376	9.85252	12.7443	6.77209	8.91842	13.9828	16.3784	19.213		2
		ACA1_199000	ISSoc2, resolvase	0	0.796396	0	0.584094	1.94398	1.21859	0.668093	3.42159	1.68749	2.78891	3.08826		5
		ACA1_266020	JHP318-like protein; EC:3.5.2.6	1.4449	3.00109	2.38959	3.66844	6.10464	10.7148	10.0704	9.88518	9.00864	10.5096	5.81881		1
		ACA1_269290	kelch repeat-containing protein	0.50074	1.04005	0.552086	0.381397	0.317341	0.397853	0.327185	0.446841	0.275471	0.45527	0.336092		19
		ACA1_385060	ketosteroid isomerase-like protein	0	2.35599	1.25062	1.72793	2.87545	0	0.988214	1.01221	0	0	0		1
		ACA1_283720	L-carnitine dehydratase/bile acid-inducible protein F, putative; EC:2.8.3.16	20.0659	17.1613	15.3997	18.58	25.932	17.506	25.7081	34.4077	29.4369	23.6097	21.1263		4
		ACA1_120930	L-lysine 6-transaminase; EC:2.6.1.36	42.0659	25.3901	23.7843	12.597	170.436	351.938	280.655	350.033	245.262	485.758	285.721		6
		ACA1_204560	LacZ, putative; EC:3.2.1.23	13.6313	5.30861	9.39318	11.6804	11.8783	9.47669	13.3601	12.9243	14.0606	9.29515	8.00556		4
		ACA1_257240	leu/ile/val-binding protein	25.7887	46.0195	94.9103	95.7221	37.2906	39.2482	29.4288	103.071	52.3523	34.3448	58.5096		4
		ACA1_193930	licheninase; EC:3.2.1.73	3.21439	11.4055	3.39633	2.04025	12.2226	7.6618	0.700098	13.8639	12.3783	8.76753	5.39367		3
		ACA1_278310	limonene-1,2-epoxide hydrolase catalytic domain-contain protein	0	0	0	0	0	0	0	0	0	0	0		8
		ACA1_397140	LmbE family protein	58.4657	55.1976	60.0658	85.5207	307.366	229.097	258.73	169.561	192.251	256.119	177.479		6
		ACA1_193500	lysophospholipase esterase	26.1212	23.342	44.2042	24.5226	28.4886	44.4042	30.6954	47.1612	49.4596	50.8124	26.91		9
		ACA1_343160	major capsid protein	0	0	0.142949	0	NA	NA	NA	NA	NA	NA	NA		6
		ACA1_049900	major facilitator superfamily MFS_1, putative	2.5161	5.87924	1.73381	1.91643	6.37825	1.99912	4.38406	5.61316	4.15253	2.28762	5.91072		7
		ACA1_051650	major facilitator transporter	11.5957	18.7977	5.14508	8.18584	57.3559	53.0318	34.9882	59.3092	92.4197	42.6854	61.5041		3
		ACA1_091470	malate/L-lactate dehydrogenase; EC:1.1.1.37	7.24911	11.0415	5.06188	6.2576	7.35053	12.2872	7.57854	12.0751	13.2931	6.15146	7.13611		8
		ACA1_269320	MaoC-like domain-containing protein	75.9753	30.8208	14.3972	9.04186	24.0745	24.5232	44.4714	135.595	30.041	21.5863	98.8006		4
		ACA1_069700	MAPEG domain-containing protein; EC:4.4.1.20	118.659	89.296	68.2571	68.1114	50.1329	32.7924	77.9065	59.8488	49.1947	37.5248	64.6374		19
		ACA1_162510	metal dependent phosphohydrolase; EC:3.1.5.1	0.944526	6.53935	4.85977	1.67864	2.39435	11.507	0.548583	8.70953	2.07844	6.87007	0.422638		4
		ACA1_159220	metallo-beta-lactamase domain-containing protein; EC:3.1.2.6	22.6022	8.14358	2.54284	6.67535	659.49	59.3718	833.859	40.7502	26.8983	113.234	373.377		6
		ACA1_069880	methyltransferase	0.760582	3.94937	8.80501	5.7931	2.89209	2.41722	5.30097	12.2168	2.51051	2.76607	8.16792		5
		ACA1_054850	methyltransferase domain-containing protein	23.4901	17.5142	12.6174	17.4329	27.4832	30.6275	28.3357	46.2231	23.1944	28.4761	25.0644		2
		ACA1_118810	methyltransferase domain-containing protein	12.1873	5.62516	27.6204	56.2116	12.8727	9.68316	8.25813	18.1257	14.899	4.92471	11.8155		6
		ACA1_270840	methyltransferase domain-containing protein	34.0692	43.5461	46.9533	12.4757	85.5341	82.2481	36.5307	50.2802	141.289	78.6301	47.4927		8
		ACA1_149910	methyltransferase domain-containing protein; EC:2.1.1.17	19.5069	28.9402	13.2115	25.895	21.8991	19.4842	36.9023	25.8621	29.4344	32.4307	32.1709		7
		ACA1_168400	methyltransferase type 11, putative	33.9279	28.4875	12.3363	13.7456	36.5985	21.7948	41.5071	37.3618	24.6215	22.3149	31.9778		12
		ACA1_131360	methyltransferase; EC:2.1.1.64	0	0.696496	0.369719	2.55413	0.850063	0	1.75286	2.39391	0.737906	2.43907	0		16
		ACA1_300550	MORN repeat variant-containing protein	1735.24	1957.73	1225.49	265.754	165.303	286.64	128.377	279.614	1693.04	266.41	323.994		3
		ACA1_278880	MORN repeat-containing protein	68.1749	95.9232	38.7951	39.0845	78.9777	51.2548	96.4358	58.2199	29.0361	19.9949	131.863		1
		ACA1_021270	multi-sensor hybrid histidine kinase; EC:2.7.13.3	32.189	38.7469	72.8278	43.6018	25.9631	28.772	32.8233	17.1366	26.1597	31.2615	51.8027		15
		ACA1_041690	multi-sensor hybrid histidine kinase; EC:2.7.13.3	10.0189	24.2317	32.2596	19.0473	8.79148	4.09628	9.86295	10.3159	4.38594	4.05923	17.3019		12
		ACA1_077930	multi-sensor hybrid histidine kinase; EC:2.7.13.3	3.68934	3.83143	8.59753	17.5203	16.1896	15.5003	10.3267	12.6077	7.47267	14.6117	9.1171		8
		ACA1_282030	muramoyltetrapeptide carboxypeptidase	81.4363	71.4014	62.9243	99.1421	92.2208	108.193	76.763	91.136	94.7419	115.31	87.8131		4
		ACA1_203800	N-(5'phosphoribosyl)anthranilate isomerase; EC:5.3.1.24	45.6609	44.3099	46.6291	32.4979	55.9771	44.0106	44.997	53.4373	46.1208	57.1677	44.2122		7
		ACA1_141840	NAD-dependent DNA ligase OB-fold domain-containing protein; EC:6.5.1.2	3.44622	9.61841	2.8497	6.72625	6.27907	10.268	6.56767	17.1062	14.219	6.65824	6.65008		4
		ACA1_175000	Nitrilase/cyanide hydratase and apolipoprotein N-acyltransferase	4.88493	9.78375	3.84702	5.8468	1.32677	3.32676	3.6478	8.71823	3.83905	11.4206	0.936775		5
		ACA1_094990	NlpC/P60 domain-containing protein	106.457	103.763	88.194	83.803	169.609	154.046	130.57	98.7133	87.6842	201.151	142.108		13
		ACA1_093380	nuclear protein SET, putative	15.939	8.82816	23.4311	22.6617	40.4049	32.0821	59.2473	47.411	21.0443	38.6443	35.6602		12
		ACA1_178080	nucleoside diphosphate kinase; EC:2.7.4.6	22.1561	17.257	1.52675	6.32834	152.448	27.0342	249.209	20.1243	30.4717	35.2524	272.988		6
		ACA1_375520	OmpA-like domain-containing protein	1.13035	2.34776	1.86938	0	2.8654	8.98095	1.96953	4.03471	3.73102	8.22164	0		4
		ACA1_238550	oxidoreductase	0	0	0.458639	1.90105	5.27255	1.32205	0	1.48483	0	1.51284	3.35045		3
		ACA1_062540	oxidoreductase family, NAD-binding Rossmann fold domain-containing protein; EC:1.1.1.18	172.81	107.761	125.063	19.8337	112.018	144.826	59.465	68.6547	127.625	126.986	91.096		7
		ACA1_213140	oxidoreductase like protein	0.674611	0.350296	0.557839	0.256915	2.13766	1.072	0	1.50499	1.48449	1.22671	0.905584		6
		ACA1_200880	oxidoreductase molybdopterin binding domain-containing protein; EC:1.8.3.1	4.06452	4.56193	1.71706	1.34046	1.10647	5.33792	2.06256	4.37486	2.72778	3.61925	2.09995		3
		ACA1_047730	oxidoreductase, putative ; EC:1.1.1.91	49.3626	16.7408	5.48495	2.05614	45.9473	53.6825	40.4515	18.7898	32.6718	41.6545	34.7883		1
		ACA1_059650	oxidoreductase, putative; EC:1.1.1.100	5.65783	6.71511	2.22785	3.69376	9.22016	6.42188	7.74576	7.2126	5.33577	5.87893	3.25498		6
		ACA1_282310	oxidoreductase, short chain dehydrogenase/reductase superfamily protein; EC:1.1.1.100	6.1235	0	0	9.32814	5.17431	0	40.9002	3.64291	0	0	8.22006		13
		ACA1_268740	oxidoreductase, short chain dehydrogenase/reductase superfamily protein; EC:1.1.1.62	21.832	17.8308	23.5553	35.1442	24.8993	14.4291	29.5121	41.6732	15.1141	29.3741	46.3381		7
		ACA1_372090	oxidoreductase, short chain dehydrogenase/reductase superfamily protein; EC:1.1.1.62	28.7482	42.2481	26.0147	16.5257	48.8132	49.1304	40.1674	29.042	71.0192	50.3028	45.8723		2
		ACA1_156870	oxidoreductase, short chain dehydrogenase/reductase superfamily protein; EC:1.3.1.33	0.247541	0.257075	0.682311	1.31981	0.941268	2.36015	0.215659	0.441793	1.08944	0	1.99377		4
		ACA1_176410	oxidoreductase, zinc-binding dehydrogenase superfamily protein; EC:1.6.5.5	0.522438	1.08512	0.576009	1.19377	3.31092	7.47168	4.5515	5.59444	5.74817	4.74998	2.10393		3
		ACA1_377900	oxidoreductase; EC:1.1.1.91	18.7982	15.1276	14.2658	14.318	10.5208	11.6383	15.8808	31.1532	3.40238	8.13868	9.3946		2
		ACA1_094100	PAS domain S-box domain-containing protein	20.4832	13.1095	0.393899	0.907058	295.245	34.8199	189.863	7.22635	13.6269	13.426	231.16		34
		ACA1_208120	PAS domain S-box domain-containing protein	56.3149	58.7557	72.197	43.8907	48.471	54.5251	51.3437	33.1905	50.4332	54.2971	56.9607		7
		ACA1_292100	pentapeptide repeat-containing protein	16.2824	10.4058	13.464	17.6487	72.2322	90.5581	35.4632	164.298	153.654	46.6892	70.6155		8
		ACA1_379950	peptidase M15D, vanX D-ala-D-ala dipeptidase; EC:3.4.13.22	25.1258	36.9658	24.8166	22.3271	6.63473	16.636	3.64829	14.0133	17.278	13.3258	5.6214		8
		ACA1_179080	peptidase M28, putative	7.65884	14.378	10.3928	11.2183	17.1748	22.0003	18.4774	11.3031	22.6872	23.5683	17.7942		3
		ACA1_389580	peptidase S9, prolyl oligopeptidase; EC:3.4.19.1	15.4142	20.3085	27.3946	18.0489	20.1206	28.5156	23.651	29.1525	26.5785	27.6108	26.8684		2
		ACA1_039470	peptidase, M20/M25/M40 superfamily protein; EC:3.5.1.18	10.031	11.6674	4.64504	3.36174	9.6628	8.92635	8.73907	6.80298	15.8929	18.9699	5.38618		0
		ACA1_037470	peptidase, S8/S53 subfamily protein; EC:3.4.21.25	0.704354	2.99242	1.90615	7.51077	0.16232	1.22101	3.57024	1.71419	1.12723	0.931483	5.93093		2
		ACA1_089850	peptidase; EC:3.4.21.62	0	0	0.230995	2.8724	0	0	0.365054	0.373919	0	0	0.562488		1
		ACA1_196730	periplasmic phosphate binding protein, putative	26.5647	32.0215	56.5724	93.3389	28.8604	68.8472	34.8526	64.9073	49.7571	51.1802	37.1457		6
		ACA1_051060	phosphate regulon sensor kinase PhoR; EC:2.7.13.3	0	0.693218	0.735957	0.508421	0	0	0.581538	0.59566	0.367217	1.21379	0.896052		3
		ACA1_205750	phosphofructokinase subfamily protein; EC:2.7.1.11	68.1604	78.2627	19.8458	4.75283	212.939	86.1912	268.89	37.2652	130.447	194.642	260.96		7
		ACA1_195630	phosphogluconate dehydrogenase (decarboxylating) , C-terminal domain-containing protein; EC:1.1.1.44	137.035	95.2905	102.867	99.5417	879.538	844.319	646.982	498.015	610.265	877.597	538.736		15
		ACA1_243000	phosphogluconate dehydrogenase (decarboxylating), NAD binding domain-containing protein; EC:1.1.1.60	38.2255	32.808	30.8252	25.0246	50.8529	32.6303	51.1918	52.7169	41.7103	55.7219	64.0354		3
		ACA1_145520	phospholipase D/transphosphatidylase	18.9114	47.7397	63.9953	15.2906	40.9334	42.5343	38.5278	37.646	23.3683	66.6605	23.8241		3
		ACA1_047670	phosphoribosylaminoimidazolecarboxamide formyltransferase/IMP; EC:2.1.2.3 3.5.4.10	19.5315	3.54161	1.53817	2.36136	122.994	170.949	130.186	45.3712	94.8277	216.478	108.621		5
		ACA1_159330	phosphoribosyltransferase	0	0	0	0	0	0	48.6483	0	0	0	30.2253		9
		ACA1_165670	phosphoribosyltransferase	0	0	0	0	1.53027	0	3.15548	2.15474	0	0	0		3
		ACA1_136800	phosphotransferase enzyme domain-containing protein; EC:2.7.1.95	43.2968	32.8843	76.592	73.8308	31.944	24.6452	39.9723	89.3825	29.8624	28.2019	51.1809		9
		ACA1_282290	Phytanoyl-CoA dioxygenase (PhyH) superfamily protein	15.4237	24.0265	11.5393	11.3282	7.6801	14.8806	2.39949	14.255	16.3639	11.0182	9.61277		1
		ACA1_363690	Phytanoyl-CoA dioxygenase (PhyH) superfamily protein	0	0	0.330632	0.22841	1.52039	0	0	1.87322	0.659894	0	0		2
		ACA1_189430	PKD domain-containing protein	5.52994	14.6444	11.7367	8.21335	17.1724	11.4236	6.26301	3.94776	1.82531	11.5639	10.3926		4
		ACA1_394710	Poly(A) polymerase central domain-containing protein; EC:2.7.7.19	28.159	140.774	85.2433	11.5595	8.18889	21.1141	14.5494	16.0449	14.7534	27.4861	38.4546		10
		ACA1_292970	polypeptide deformylase; EC:3.5.1.88	28.8687	24.8115	51.036	42.4603	11.3558	26.8917	31.2213	18.6547	41.6205	30.7727	20.0445		0
		ACA1_406240	Porphyromonas-type peptidyl-arginine deiminase subfamily protein; EC:3.5.3.12	0	5.23915	3.85073	0.295578	0	0	0	0	0	0	0		1
		ACA1_134290	predicted protein	165.358	116.712	101.801	136.129	728.542	677.364	795.351	403.357	609.54	1221.64	640.664		13
		ACA1_387040	predicted protein	51.2986	66.3209	119.466	15.9479	18.5773	3.32721	12.769	17.7502	23.0374	7.61476	19.6749		8
		ACA1_220250	predicted protein; EC:2.8.1.7	14.4523	13.7224	13.2027	17.9271	46.5804	45.275	29.8584	53.429	24.079	36.041	37.6924		12
		ACA1_099890	putative secreted protein	15.9483	19.8206	17.2953	11.3507	40.0971	44.0382	30.2939	25.4302	34.519	55.1478	27.375		4
		ACA1_292160	pyridoxamine 5'-phosphate oxidase family superfamily protein	16.393	13.0956	20.8545	16.3278	19.1796	20.038	12.0844	7.87684	11.0994	29.8088	27.0838		10
		ACA1_224020	radical SAM domain-containing protein	5.25755	4.71548	6.19188	9.64721	6.36098	10.2533	7.91159	10.876	14.9875	9.12571	4.17042		2
		ACA1_161470	reductase; EC:1.1.1.100	0.768828	0.798437	0.423832	18.1533	1.94896	0	0.669806	41.5073	0.845908	1.39803	0		6
		ACA1_239420	REL1, putative	32.3868	130.889	138.314	18.4267	8.90238	22.942	17.6772	19.151	14.597	29.0911	58.1417		3
		ACA1_258740	response regulator receiver domain-containing protein; EC:2.7.13.3	0.295799	0	0	0	0	0	0.128851	0	0	0	0.198538		0
		ACA1_148320	rhodanese-like domain-containing protein	89.5217	33.0908	30.1122	54.3175	121.16	115.733	171.846	117.797	58.4303	151.749	85.5462		5
		ACA1_377170	riboflavin biosynthesis protein RibD C-terminal domain protein; EC:3.5.4.26 1.1.1.193	5.77041	7.95286	18.4769	5.80813	35.0653	15.1208	36.56	69.4507	36.6312	25.8775	29.7251		10
		ACA1_070790	ribokinase, putative	42.0583	45.0151	37.8539	26.1506	30.462	54.5577	40.0064	25.6591	49.5803	32.7764	36.8707		1
		ACA1_152590	ribosomal protein L11 methyltransferase; EC:2.1.1.-	0.435759	4.52541	4.5642	14.2719	4.41856	6.23203	8.73161	5.83282	2.87668	6.33904	4.09468		2
		ACA1_144930	ribosome biogenesis GTPase Der, putative	5.02876	4.03552	11.4669	14.4505	6.95335	13.0762	9.16044	21.0095	12.8263	12.4694	10.4326		1
		ACA1_013480	ribosome biogenesis GTPase YqeH, putative; EC:1.14.13.39	10.5371	10.655	33.1713	47.5211	15.4645	21.5911	20.051	35.8796	19.2209	13.1099	14.8893		8
		ACA1_066340	rieske [2fe-2s] domain-containing protein; EC:1.14.12.10	18.9117	45.5796	37.3742	24.1885	42.5134	37.423	9.32599	60.8174	41.6154	31.1445	23.9497		13
		ACA1_055320	RNA methyltransferase, TrmH superfamily protein	8.21065	3.83709	14.9367	18.136	9.36622	9.13306	12.1604	16.4854	15.3575	8.21159	9.36854		6
		ACA1_207860	RNA methyltransferase, TrmH superfamily protein; EC:2.1.1.34	22.6979	18.3338	21.5496	21.1301	6.3932	8.0152	4.39434	13.5032	24.9736	13.7579	6.77094		6
		ACA1_100500	saccharopine dehydrogenase; EC:1.5.1.10	29.3994	38.9765	42.2416	38.115	107.033	67.0941	99.4541	159.921	79.4907	60.8528	87.7469		5
		ACA1_389490	SAM-dependent methyltransferase	5.25828	1.56022	3.72694	18.3088	17.1381	26.2608	26.1773	22.1207	14.8769	12.2935	10.0837		8
		ACA1_382220	Sel1 domain-containing protein	1.33206	2.76671	1.46865	2.02917	0	2.11672	3.48148	9.5094	1.4656	2.4222	5.36438		8
		ACA1_060930	Sel1 domain-containing protein; EC:3.5.2.6	6.0875	8.42926	0.894896	0.30911	11.3166	9.02852	2.12138	1.4486	7.14434	14.0213	11.4404		14
		ACA1_364360	Sel1-like, putative; EC:3.5.2.6	9.09006	14.974	7.08463	2.38745	203.812	212.187	225.29	92.0249	124.5	205.761	97.1978		10
		ACA1_078090	sensor hybrid histidine kinase; EC:2.7.13.3	4.05319	3.74159	2.73094	5.85585	11.0494	9.81451	6.83811	17.3956	10.1579	8.07221	8.16138		1
		ACA1_136460	Ser/Thr phosphatase family superfamily protein	67.3826	107.613	154.827	81.9445	134.211	26.0939	267.374	359.262	8.09913	42.2155	110.976		11
		ACA1_094520	serine/threonine kinase	1.8847	4.95816	10.6142	10.3884	3.98502	2.26556	2.88083	3.07907	3.04661	3.86542	19.8374		8
		ACA1_190010	serine/threonine kinase protein; EC:2.7.11.1	5.75031	5.07064	9.08402	3.97067	15.2552	16.1125	17.1144	16.8247	15.6631	13.5827	22.0266		0
		ACA1_032690	serine/threonine kinase; EC:2.7.11.25	0.384363	0.620925	0.447319	1.20356	0.378915	1.73054	0.0372065	1.27669	0.516876	0.155316	0.366906		3
		ACA1_066300	serine/threonine kinase; EC:2.7.11.25	1.7917	2.0318	1.18099	1.80094	3.6952	2.63849	3.05683	7.59794	2.59162	3.93207	4.4578		16
		ACA1_266050	serine/threonine protein kinase, putative; EC:2.7.11.25	4.94165	4.77832	3.38689	8.50783	7.64511	6.66913	7.75334	6.07278	3.9819	4.87564	6.51359		11
		ACA1_063370	shikimate kinase; EC:2.7.1.12	59.1662	22.3436	23.7211	57.3554	42.6094	47.0094	57.4033	152.393	28.1105	24.4516	55.9575		2
		ACA1_258920	short-chain dehydrogenase/reductase SDR, putative; EC:1.1.1.100	0	1.15387	0.408337	0	0.938855	0.588525	0	0	0	0.673459	0		3
		ACA1_285100	short-chain dehydrogenase/reductase SDR, putative; EC:1.1.1.100	24.0418	16.4073	9.84547	7.84793	54.8508	45.8446	54.4577	37.3911	40.0561	42.4682	54.4034		8
		ACA1_295200	short-chain dehydrogenase/reductase SDR, putative; EC:1.1.1.100	0	0.78566	0	0	0	0	0	1.35019	0.832372	1.37566	0		11
		ACA1_278370	signal peptide, putative	67.8151	27.8001	37.3844	32.6227	144.766	85.0756	174.133	152.881	92.2858	100.598	81.4511		6
		ACA1_393010	similar to Ltb4dh protein; EC:1.3.1.74	51.1317	65.8655	48.5148	24.3408	52.3456	71.8762	40.2628	41.2406	65.9949	92.0832	35.639		9
		ACA1_292430	similar to single-strand selective monofunctional uracil DNA glycosylase	10.0644	6.53249	14.2172	18.2061	1.59456	4.99779	5.48008	11.2263	6.92088	9.15048	6.75511		6
		ACA1_365930	single-strand binding protein family	146.758	101.606	97.0838	130.943	134.639	126.598	210.658	231.988	119.95	142.327	125.708		6
		ACA1_365900	SMP-30/CGR1 family protein	6.73991	3.18158	0.337774	1.40006	24.8517	33.104	11.7437	8.74826	24.2693	26.7399	13.9825		14
		ACA1_283250	soluble pyridine nucleotide transhydrogenase; EC:1.6.1.1	7.37161	12.1921	3.76273	7.69424	19.725	11.2801	13.7958	31.6725	8.71146	9.43276	21.6235		0
		ACA1_283930	SPFH domain / Band 7 domain-containing protein	62.6685	36.6826	28.266	33.8468	11.5537	10.8637	7.94139	23.386	18.805	20.7192	18.3545		3
		ACA1_039420	succinylglutamate desuccinylase/aspartoacylase, putative	14.0124	7.76107	6.86631	10.9099	73.8048	49.9759	54.5274	23.0631	46.5942	40.7679	52.6678		14
		ACA1_049890	sugar transport protein	2.9979	5.44837	3.71846	2.85425	7.5996	10.7186	11.1001	9.02882	5.7723	7.4956	12.0729		1
		ACA1_093960	superoxide dismutase (Mn), putative; EC:1.15.1.1	31.6099	36.11	26.1384	20.4648	21.0342	35.161	19.277	33.1437	28.6927	24.4286	22.277		1
		ACA1_257830	tetrapyrrole methylase domain-containing protein	17.8993	15.8004	20.2281	25.9033	12.478	22.7545	15.594	22.3617	43.3265	19.5288	18.0208		6
		ACA1_283810	tetratricopeptide repeat domain-containing protein	17.3589	12.8089	29.4638	20.5284	16.2121	21.0512	27.8584	34.2419	30.1567	30.7345	27.5947		0
		ACA1_062940	Tex-like RNA-binding protein, putative	3.88785	3.41642	3.95678	7.9726	5.4964	10.2175	7.94669	15.4787	17.2751	10.6044	7.02554		8
		ACA1_051810	thioesterase family protein	74.7882	89.9967	88.3467	105.79	73.728	86.7743	58.9504	110.171	111.021	77.7109	98.8006		2
		ACA1_152500	thioredoxin domain-containing protein	36.525	34.9814	48.5481	34.6204	28.8058	41.9181	32.8814	39.1122	48.6708	44.2778	28.3287		10
		ACA1_099670	TPP_enzymes_N, Thiamine pyrophosphate enzyme, N-terminal TPP binding domain-containing protein; EC:4.1.1.1	30.2655	41.7177	7.2805	4.40089	314.562	193.687	257.922	29.2175	221.898	285.679	197.23		13
		ACA1_116600	transcriptional regulator, SARP family protein	11.1537	13.5138	12.0924	29.7339	53.7213	41.9466	46.3184	52.4198	35.5886	45.972	41.4239		4
		ACA1_118370	translation initiation factor IF-2, putative	10.086	10.9982	33.7777	40.9077	43.1457	40.4689	33.6102	39.3766	56.8732	30.2615	33.8482		8
		ACA1_103070	translation initiation inhibitor, putative	7.38287	9.31017	2.32569	0.803327	0	0	1.37828	0	2.32087	1.91785	3.5395		23
		ACA1_097920	transmembrane protein, putative	13.9143	9.63346	6.39213	9.12614	23.515	23.9533	17.5099	25.8679	8.93045	26.7073	15.0464		1
		ACA1_041640	transporter, major facilitator subfamily protein	7.45303	9.67508	29.0172	67.0564	8.85622	9.6227	10.1455	18.7053	14.3504	11.8584	12.506		4
		ACA1_071080	transporter, major facilitator subfamily protein	5.3882	5.26655	17.8221	30.9008	4.82081	7.05121	3.5897	9.3336	9.4157	8.06881	1.70188		3
		ACA1_075040	transporter, major facilitator subfamily protein	6.58246	6.83596	9.67657	70.4298	21.0566	15.9389	28.1272	34.9639	14.1399	21.659	30.2954		2
		ACA1_264460	transporter, major facilitator subfamily protein	4.52487	4.33766	4.22134	7.68823	16.3233	10.5089	13.0392	31.0601	11.8719	4.43045	11.2137		9
		ACA1_301020	transporter, major facilitator subfamily protein	4.69562	2.2948	1.82721	3.78688	9.10252	14.9233	3.60957	5.91556	7.29372	7.53394	5.19096		11
		ACA1_379940	transporter, major facilitator subfamily protein	5.05816	7.44169	17.1952	13.8053	4.80837	10.717	4.40669	12.4127	10.6668	8.43123	5.65831		10
		ACA1_101170	transporter, major intrinsic protein (MIP) superfamily protein	2.17669	4.52103	1.19994	6.63165	8.27679	6.91778	10.7459	9.06449	7.18475	6.59678	1.94796		7
		ACA1_041750	transporter, permease	72.9261	55.3831	133.357	119.166	30.5396	62.2813	32.7464	63.0697	59.3828	54.3284	35.3628		15
		ACA1_199020	transposase	0.343454	0.713362	0.189336	2.09278	0.870648	1.85562	0.598437	4.29079	1.51155	0	0.922091		6
		ACA1_039320	triosephosphate isomerase; EC:5.3.1.1	18.3805	11.619	9.25153	12.1738	31.4004	20.3184	32.7226	73.4526	20.2233	18.8912	37.5468		1
		ACA1_099500	tRNA nucleotidyltransferase/poly(A) polymerase; EC:2.7.7.25	5.00718	4.29566	2.28025	4.31126	6.34654	4.15133	4.7416	10.102	5.74871	4.35456	3.50689		8
		ACA1_099840	tRNA-dihydrouridine synthase A, putative	6.43684	3.81985	6.08303	11.9066	16.3172	10.9591	10.815	12.7188	18.2113	11.7047	11.7266		6
		ACA1_064720	trypsin domain-containing protein	23.8719	28.3329	33.4978	21.4883	10.6097	16.75	12.9645	18.2591	16.3731	16.3486	14.1498		2
		ACA1_153530	twin-arginine translocation pathway signal, putative	1.5538	1.61364	4.40519	5.07206	1.68808	1.05818	2.12721	9.11162	2.19803	3.63268	2.08579		4
		ACA1_053310	two-component hybrid sensor and regulator kinase; EC:2.7.13.3	1.19144	2.10608	2.72504	6.41029	4.6268	2.21553	3.64399	6.78634	3.84899	3.31889	9.76633		4
		ACA1_203650	type I phosphodiesterase/nucleotide pyrophosphatase; EC:3.1.4.1	10.6787	15.9116	6.39872	5.30451	24.7162	19.9202	19.0111	33.1451	29.1178	24.4835	14.3348		12
		ACA1_212660	uncharacterized protein l690, putative	0	0	0	0.35248	0	0.735377	0	0	0	0	0		4
		ACA1_261460	uncharacterized protein r118, putative	15.6562	22.1124	7.24985	4.76992	7.14384	7.96115	19.6412	3.91186	2.75613	4.55504	32.7858		8
		ACA1_270460	unnamed protein product; Similar to tr|A0ZE80|A0ZE80_NODSP Hypothetical protein [Nodularia spumigena CCY9414], putative	5.01333	7.80961	1.38185	5.72774	0	0	2.18382	6.71055	2.75798	0	6.7298		10
		ACA1_148720	UPF0317 protein GK2103, putative	35.7298	16.3266	24.8179	20.6828	28.9837	59.0479	35.4858	36.9853	33.8083	51.9765	26.8592		18
		ACA1_327570	UvrD/REP helicase subfamily protein	19.8142	21.9491	18.205	11.0674	10.8829	12.0696	8.63111	9.1354	10.537	16.2135	6.20625		3
		ACA1_147540	vitamin K-dependent gamma-carboxylase	3.57392	0.92789	6.15686	13.2704	4.5299	4.25938	6.61643	19.1354	5.89835	3.24939	4.79756		0
		ACA1_277000	von Willebrand factor type A domain-containing protein	13.6647	68.5897	42.9657	30.453	12.5088	24.931	4.62963	13.0971	20.6031	40.9528	5.77472		6
		ACA1_250060	xanthine phosphoribosyltransferase; EC:2.4.2.22	30.4368	6.77336	17.3782	67.0644	48.2229	60.4575	41.6691	97.0022	15.5482	25.6964	74.4195		0
		ACA1_094550	xylose isomerase domain-containing protein	4.5349	8.37252	2.77773	1.91894	8.94123	16.8145	10.9745	14.8381	18.8494	18.3249	11.4987		16
		ACA1_126920	ybaK/ebsC protein	25.9111	30.9453	32.8532	10.8546	18.0631	16.4697	29.346	46.244	5.70177	25.914	41.739		20
		ACA1_292490	YvrD, putative; EC:1.1.1.100	4.20287	3.63728	2.31692	1.60059	5.32709	11.131	3.0513	4.37555	3.08282	5.09497	6.58216		0
		ACA1_040110	zinc-binding alcohol dehydrogenase; EC:1.6.5.5	1.52936	1.58826	2.52928	1.7473	3.87691	0	2.66478	4.77661	1.68269	0	4.10598		3
		ACA1_320230	zinc-binding dehydrogenase family oxidoreductase; EC:1.3.1.74	23.6804	23.5886	7.45961	4.04904	86.9813	41.4694	31.5773	31.9129	57.9581	65.0297	28.5444		0
		ACA1_059950	Zn-dependent dipeptidase; EC:3.4.13.19	15.6117	26.8898	11.1252	5.51044	48.7453	49.616	38.1491	39.4153	49.8549	54.6992	40.3803		10

## Sheet: COG analysis
	Relative representation of general functions among prokaryotic LGT derived genes
		Acanthamoeba	Naegleria	Entamoeba_dispar	Entamoeba_histolytica	Dictyostelium
	INFORMATION STORAGE AND PROCESSING	0.107991	0.10989	0.0676329	0.0574163	0.136364
	CELLULAR PROCESSES AND SIGNALING	0.0885529	0.158242	0.0434783	0.0430622	0.0909091
	METABOLISM	0.384449	0.314286	0.512077	0.473684	0.345455
	POORLY CHARACTERIZED	0.419006	0.417582	0.376812	0.425837	0.427273
	Total	1	1	1	1	1
	Relative representation of general functions among Other genes
		Acanthamoeba	Naegleria	Entamoeba_dispar	Entamoeba_histolytica	Dictyostelium
	INFORMATION STORAGE AND PROCESSING	0.219693	0.198471	0.254126	0.263033	0.201168
	CELLULAR PROCESSES AND SIGNALING	0.280118	0.29665	0.31598	0.322292	0.275657
	METABOLISM	0.164713	0.145666	0.0905676	0.0916841	0.189025
	POORLY CHARACTERIZED	0.331544	0.352586	0.337582	0.321174	0.328313
	Total	0.996067	0.993372	0.998256	0.998183	0.994162
	Differential relative representation of general functions among LGT and Other genes
		Acanthamoeba	Naegleria	Entamoeba_dispar	Entamoeba_histolytica	Dictyostelium
	INFORMATION STORAGE AND PROCESSING	-0.111702	-0.0885804	-0.186493	-0.205617	-0.0648039
	CELLULAR PROCESSES AND SIGNALING	-0.191565	-0.138408	-0.272502	-0.27923	-0.184748
	METABOLISM	0.219736	0.168619	0.42151	0.382	0.156429
	POORLY CHARACTERIZED	0.087463	0.0649968	0.0392294	0.104663	0.0989598
	Under and over representation of different functional categories of prokaryotic derived LGT compared to all other genes in the genomes of selected protists
